# Supplementary material for: HIV Malaria Co-Infection Is Associated with Atypical Memory B Cell Expansion and a Reduced Antibody Response to a Broad Array of Plasmodium falciparum Antigens in Rwandan Adults
Source: PLoS One. 2015 Apr 30;10(4):e0124412. doi: 10.1371/journal.pone.0124412 (PMC4415913; doi:10.1371/journal.pone.0124412)
Supplement: S2 Table — Positive or negative detection of antigen by patient plasma is noted by sample and probe. HIV+ sample details include CD4+ T cell count, antiviral regiment, cotrimazole use and viral load. (XLSX) [file pone.0124412.s003.xlsx]

## Sheet: ReactionData2014-07-25
Name	ID	UniqueID	gene_id	prev_gene_id	input_id	genomic_sequence_id	previous_ids	genomic_location	gene_type	pf_gcg_max_exp_timing	pf_gcg_min_exp_timing	pf_gcg_max_ile	pf_gcg_max_fc	pf_irbc_48hr_max_exp_timing	pf_irbc_48hr_min_exp_timing	pf_irbc_48hr_max_pctile	pf_irbc_48hr_max_fc	pf_irbcspzgam_max_exp_timing	pf_irbcspzgam_min_exp_timing	pf_irbcspzgam_max_pctile	pf_irbcspzgam_max_fc	pf_irbc_hp_hpe_max_exp_timing	pf_irbc_hp_hpe_min_exp_timing	pf_irbc_hp_hpe_max_pctile	pf_irbc_hp_hpe_max_fc	pv_irbc_max_exp_timing	pv_irbc_min_exp_timing	pv_irbc_max_pctile	pv_irbc_max_fc	pf_irbc_rnaseq_max_exp_timing	pf_irbc_rnaseq_min_exp_timing	pf_irbc_rnaseq_max_pctile	pf_irbc_rnaseq_max_fc	pf_rbc_inf_max_exp_timing	pf_rbc_inf_min_exp_timing	pf_rbc_inf_max_pctile	pf_rbc_inf_max_fc	ec_numbers	annotated_go_function	annotated_go_process	annotated_go_component	predicted_go_function	predicted_go_process	predicted_go_component	recognition	neg.recognition	pos.recognition	DETAILS	Patient52
HIV status																																																HIV status	pos
CD4 T cell count																																																CD4 T cell count	98
VL																																																VL	62
Antivirals																																																Antivirals	no
total antibody/sample																																																total antibody/sample	64
cotrimazole																																																cotrimoxazole	no
14-3-3 protein homologue, putative	MAL8P1.69-e3	MAL8P1.69-e3_151	PF3D7_0818200	MAL8P1.69	PF3D7_0818200	Pf3D7_08_v3	MAL8P1.69	Pf3D7_08_v3: 830,006 - 831,454 (+)	protein coding	Day2	Day12	96.4	2.4	33	12	99.9	4.1	Merozoite	Late Ring	97.4	3	null	null	null	null	null	null	null	null	Hour24	Hour16	0	2.4	null	null	null	null	null	protein domain specific binding	null	null	protein domain specific binding	null	null	0	0	0		FALSE
26S proteasome regulatory subunit, putative	PFI0630we2s1	PFI0630we2s1_786	PF3D7_0912900	PFI0630w	PF3D7_0912900	Pf3D7_09_v3	PFI0630w	Pf3D7_09_v3: 567,283 - 568,640 (+)	protein coding	Day1	Day6	78.1	1.6	30	42	95.5	2.1	Early Trophozoite	Merozoite	74.3	2.1	null	null	null	null	null	null	null	null	Hour32	Hour16	0	3.5	null	null	null	null	null	null	null	null	protein binding	null	null	0	0	0		FALSE
26S proteasome subunit, putative	PF14_0632-e1s1	PF14_0632-e1s1_506	PF3D7_1466300	PF14_0632	PF3D7_1466300	Pf3D7_14_v3	PF14_0632	Pf3D7_14_v3: 2,709,418 - 2,713,192 (+)	protein coding	Day2	Day12	83.8	1.5	32	8	95.6	2.4	Late Trophozoite	Merozoite	87.9	2.4	null	null	null	null	null	null	null	null	Hour48	Hour16	0	1.8	null	null	null	null	3.4.25.1 (Proteasome endopeptidase complex)	binding, endopeptidase activity, enzyme regulator activity	regulation of protein catabolic process, ubiquitin-dependent protein catabolic process	proteasome complex, proteasome regulatory particle	binding, enzyme regulator activity	regulation of protein catabolic process	proteasome complex	3	3	0		FALSE
26S proteasome subunit, putative	PF14_0632-e1s2	PF14_0632-e1s2_507	PF3D7_1466300	PF14_0632	PF3D7_1466300	Pf3D7_14_v3	PF14_0632	Pf3D7_14_v3: 2,709,418 - 2,713,192 (+)	protein coding	Day2	Day12	83.8	1.5	32	8	95.6	2.4	Late Trophozoite	Merozoite	87.9	2.4	null	null	null	null	null	null	null	null	Hour48	Hour16	0	1.8	null	null	null	null	3.4.25.1 (Proteasome endopeptidase complex)	binding, endopeptidase activity, enzyme regulator activity	regulation of protein catabolic process, ubiquitin-dependent protein catabolic process	proteasome complex, proteasome regulatory particle	binding, enzyme regulator activity	regulation of protein catabolic process	proteasome complex	1	1	0		FALSE
3D7Surf4.1; surface-associated interspersed gene 4.1, (SURFIN4.1)	PFD0100c	PFD0100c_639	PF3D7_0402200	PFD0100c	PF3D7_0402200	Pf3D7_04_v3	3D7Surf4.1, MAL4P1.20, MAL4P1.21, PFD0100c, PFD0105c	Pf3D7_04_v3: 127,712 - 134,468 (-)	protein coding	Day3	Day8	29.7	1.5	43	21	98.2	8.9	Late Schizogony	Early Trophozoite	65.9	2.2	null	null	null	null	null	null	null	null	Hour40	Hour16	0	13.7	null	null	null	null	null	null	null	null	null	null	null	2	1	1		FALSE
40S ribosomal protein S10, putative	PF07_0080	PF07_0080_184	PF3D7_0719700	PF07_0080	PF3D7_0719700	Pf3D7_07_v3	PF07_0080	Pf3D7_07_v3: 861,583 - 862,487 (+)	protein coding	Day1	Day12	89.8	2.3	11	41	98.1	3.5	Early Trophozoite	Late Schizogony	91.3	4.2	null	null	null	null	null	null	null	null	Hour24	Hour40	0	7.4	null	null	null	null	null	structural constituent of ribosome	translation	cytosolic small ribosomal subunit	null	null	null	0	0	0		FALSE
40S ribosomal protein S7 homologue, putative	PF13_0014-e1	PF13_0014-e1_376	PF3D7_1302800	PF13_0014	PF3D7_1302800	Pf3D7_13_v3	PF13_0014	Pf3D7_13_v3: 150,783 - 151,635 (-)	protein coding	Day1	Day3	80.9	3.6	14	36	95.1	3.3	Early Ring	Late Schizogony	93.7	4	null	null	null	null	null	null	null	null	Hour24	Hour40	0	9.5	null	null	null	null	null	structural constituent of ribosome	translation	cytosolic small ribosomal subunit, intracellular, ribosome	structural constituent of ribosome	translation	intracellular, ribosome	1	1	0		FALSE
40S ribosomal protein, putative	PF10_0264e2s1	PF10_0264e2s1_272	PF3D7_1026800	PF10_0264	PF3D7_1026800	Pf3D7_10_v3	PF10_0264	Pf3D7_10_v3: 1,122,962 - 1,124,037 (+)	protein coding	Day12	Day6	99.6	2.3	11	38	99.6	5.1	Early Trophozoite	Late Schizogony	99.7	3.3	null	null	null	null	null	null	null	null	Hour24	Hour40	0	5.7	null	null	null	null	null	structural constituent of ribosome	translation	cytosolic small ribosomal subunit, intracellular, ribosome, small ribosomal subunit	structural constituent of ribosome	translation	intracellular, ribosome, small ribosomal subunit	0	0	0		FALSE
41 kDa antigen	PFB0315w-s1	PFB0315w-s1_577	PF3D7_0207100	PFB0315w	PF3D7_0207100	Pf3D7_02_v3	PF02_0067, PFB0315w	Pf3D7_02_v3: 281,907 - 287,345 (+)	protein coding	Day12	Day1	36.2	1.6	42	14	95	9.6	Late Schizogony	Early Ring	46.3	1.9	null	null	null	null	null	null	null	null	Hour48	Hour16	0	11.9	null	null	null	null	null	null	null	null	null	null	null	9	8	1		FALSE
acetyl-coA transporter	PF10_0360_5o9	PF10_0360_5o9_290	PF3D7_1036800	PF10_0360	PF3D7_1036800	Pf3D7_10_v3	PF10_0360	Pf3D7_10_v3: 1,448,692 - 1,451,646 (-)	protein coding	Day2	Day12	81.7	2.1	34	12	70.3	2.4	Late Trophozoite	Late Ring	89	3.4	null	null	null	null	null	null	null	null	Hour32	Hour16	0	23.1	null	null	null	null	null	null	null	membrane	null	null	null	0	0	0		FALSE
acyl-coa synthetase, PfACS3	PFL2570w_1o1	PFL2570w_1o1_888	PF3D7_1253400	PFL2570w	PF3D7_1253400	Pf3D7_12_v3	2277.t00512, MAL12P1.509, PFL2570w	Pf3D7_12_v3: 2,180,419 - 2,182,869 (+)	protein coding	Day2	Day8	60.2	2.3	35	14	65.8	2.4	Late Schizogony	Early Ring	71.6	1.9	null	null	null	null	null	null	null	null	Hour32	Hour16	0	15.1	null	null	null	null	6.2.1.3 (Long-chain-fatty-acid--CoA ligase)	ankyrin binding, long-chain fatty acid-CoA ligase activity	fatty acid metabolic process, transport	host cell cytoplasm	catalytic activity	metabolic process	null	4	3	1		FALSE
acyl-Coa synthetase, PfACS6	PFD0085c_1o1	PFD0085c_1o1_637	PF3D7_0401900	PFD0085c	PF3D7_0401900	Pf3D7_04_v3	MAL4P1.17, PFD0085c	Pf3D7_04_v3: 108,380 - 111,295 (-)	protein coding	Day1	Day3	52.8	1.7	3	22	67.6	2.2	Merozoite	Late Trophozoite	82.6	3.6	null	null	null	null	null	null	null	null	Hour0	Hour32	0	5.2	null	null	null	null	6.2.1.3 (Long-chain-fatty-acid--CoA ligase)	long-chain fatty acid-CoA ligase activity	fatty acid transport, metabolic process	null	catalytic activity	metabolic process	null	5	3	2		FALSE
ADA2-like protein	PF10_0143e1s1	PF10_0143e1s1_248	PF3D7_1014600	PF10_0143	PF3D7_1014600	Pf3D7_10_v3	PF10_0143	Pf3D7_10_v3: 581,354 - 589,090 (-)	protein coding	Day1	Day12	60.2	1.8	41	7	95.8	1.8	Early Trophozoite	Merozoite	80	1.7	null	null	null	null	null	null	null	null	Hour8	Hour24	0	1.7	null	null	null	null	null	sequence-specific DNA binding transcription factor activity, zinc ion binding	regulation of transcription, DNA-dependent	membrane	DNA binding, protein binding, zinc ion binding	null	null	0	0	0		FALSE
ADA2-like protein	PF10_0143e1s2	PF10_0143e1s2_249	PF3D7_1014600	PF10_0143	PF3D7_1014600	Pf3D7_10_v3	PF10_0143	Pf3D7_10_v3: 581,354 - 589,090 (-)	protein coding	Day1	Day12	60.2	1.8	41	7	95.8	1.8	Early Trophozoite	Merozoite	80	1.7	null	null	null	null	null	null	null	null	Hour8	Hour24	0	1.7	null	null	null	null	null	sequence-specific DNA binding transcription factor activity, zinc ion binding	regulation of transcription, DNA-dependent	membrane	DNA binding, protein binding, zinc ion binding	null	null	8	6	2		FALSE
ADA2-like protein	PF10_0143e1s3	PF10_0143e1s3_250	PF3D7_1014600	PF10_0143	PF3D7_1014600	Pf3D7_10_v3	PF10_0143	Pf3D7_10_v3: 581,354 - 589,090 (-)	protein coding	Day1	Day12	60.2	1.8	41	7	95.8	1.8	Early Trophozoite	Merozoite	80	1.7	null	null	null	null	null	null	null	null	Hour8	Hour24	0	1.7	null	null	null	null	null	sequence-specific DNA binding transcription factor activity, zinc ion binding	regulation of transcription, DNA-dependent	membrane	DNA binding, protein binding, zinc ion binding	null	null	6	6	0		FALSE
adrenodoxin reductase, putative	PF11_0407e1s1	PF11_0407e1s1_358	PF3D7_1139700	PF11_0407	PF3D7_1139700	Pf3D7_11_v3	PF11_0407	Pf3D7_11_v3: 1,582,995 - 1,584,512 (-)	protein coding	Day3	Day1	54.3	2.6	43	10	79.3	2.2	Late Schizogony	Late Ring	30.2	1.4	null	null	null	null	null	null	null	null	Hour32	Hour16	0	47.1	null	null	null	null	1.18.1.2 (Ferredoxin--NADP(+) reductase)	NADPH-adrenodoxin reductase activity, electron carrier activity	null	mitochondrion	null	null	null	0	0	0		FALSE
ag-1 blood stage membrane protein homologue	PFD0255w_9o9	PFD0255w_9o9_646	PF3D7_0405200	PFD0255w	PF3D7_0405200	Pf3D7_04_v3	MAL4P1.50, PFD0250w, PFD0255w	Pf3D7_04_v3: 279,072 - 281,983 (+)	protein coding	Day12	Day1	92.6	2.6	40	16	94	6.6	Early Schizogony	Early Ring	94.6	4.7	null	null	null	null	null	null	null	null	Hour40	Hour16	0	11.1	null	null	null	null	null	null	null	null	null	null	null	2	2	0		FALSE
amino acid transporter	PFF1430c_1o2	PFF1430c_1o2_751	PF3D7_0629500	PFF1430c	PF3D7_0629500	Pf3D7_06_v3	2270.t00183, MAL6P1.133, PFF1430c	Pf3D7_06_v3: 1,213,948 - 1,216,005 (-)	protein coding	Day1	Day6	95.7	2.8	45	35	96.9	3.3	Early Trophozoite	Early Schizogony	96.3	1.9	null	null	null	null	null	null	null	null	Hour8	Hour48	0	2.3	null	null	null	null	null	amino acid transmembrane transporter activity	amino acid transport	null	null	null	null	1	0	1		FALSE
aminopeptidase, putative	PF14_0015_2o2	PF14_0015_2o2_429	PF3D7_1401300	PF14_0015	PF3D7_1401300	Pf3D7_14_v3	PF14_0015	Pf3D7_14_v3: 48,912 - 50,415 (-)	protein coding	Day8	Day12	84.9	1.6	15	28	87	3.4	Merozoite	Early Schizogony	83.3	2.3	null	null	null	null	null	null	null	null	Hour24	Hour0	0	5.9	null	null	null	null	3.4.11.- (Aminopeptidases.)	hydrolase activity	null	apicoplast, membrane	null	null	null	0	0	0		FALSE
Antigen 332, DBL-like protein	PF11_0506-s4	PF11_0506-s4_366	PF3D7_1149000	PF11_0506	PF3D7_1149000	Pf3D7_11_v3	PF11_0506, PF11_0507	Pf3D7_11_v3: 1,950,210 - 1,968,726 (+)	protein coding	Day1	Day8	53.8	2.7	20	6	95.1	10.5	Early Trophozoite	Early Schizogony	81.1	3.9	null	null	null	null	null	null	null	null	Hour24	Hour8	0	4.6	null	null	null	null	null	host cell surface receptor binding, receptor activity	cell-cell adhesion, pathogenesis	Maurer's cleft, host cell membrane, integral to membrane	null	null	null	24	15	9		TRUE
Antigen 332, DBL-like protein	PF11_0506-s6	PF11_0506-s6_367	PF3D7_1149000	PF11_0506	PF3D7_1149000	Pf3D7_11_v3	PF11_0506, PF11_0507	Pf3D7_11_v3: 1,950,210 - 1,968,726 (+)	protein coding	Day1	Day8	53.8	2.7	20	6	95.1	10.5	Early Trophozoite	Early Schizogony	81.1	3.9	null	null	null	null	null	null	null	null	Hour24	Hour8	0	4.6	null	null	null	null	null	host cell surface receptor binding, receptor activity	cell-cell adhesion, pathogenesis	Maurer's cleft, host cell membrane, integral to membrane	null	null	null	27	16	11		TRUE
Antigen 332, DBL-like protein	PF11_0506-s1	PF11_0506-s1_365	PF3D7_1149000	PF11_0506	PF3D7_1149000	Pf3D7_11_v3	PF11_0506, PF11_0507	Pf3D7_11_v3: 1,950,210 - 1,968,726 (+)	protein coding	Day1	Day8	53.8	2.7	20	6	95.1	10.5	Early Trophozoite	Early Schizogony	81.1	3.9	null	null	null	null	null	null	null	null	Hour24	Hour8	0	4.6	null	null	null	null	null	host cell surface receptor binding, receptor activity	cell-cell adhesion, pathogenesis	Maurer's cleft, host cell membrane, integral to membrane	null	null	null	13	10	3		FALSE
AP endonuclease (DNA-(apurinic or apyrimidinic site) lyase), putative	PFC0250c_1o1	PFC0250c_1o1_609	PF3D7_0305600	PFC0250c	PF3D7_0305600	Pf3D7_03_v3	MAL3P2.19, PFC0250c	Pf3D7_03_v3: 275,864 - 277,717 (-)	protein coding	Day12	Day1	80.8	3.9	35	14	91.8	4.3	Late Trophozoite	Early Ring	69	2.6	null	null	null	null	null	null	null	null	Hour32	Hour16	0	9.2	null	null	null	null	4.2.99.18 (DNA-(apurinic or apyrimidinic site) lyase)	DNA-(apurinic or apyrimidinic site) lyase activity, nuclease activity	DNA repair	apicoplast	nuclease activity	DNA repair	null	0	0	0		FALSE
Apical membrane antigen 1 precursor, AMA1	PF11_0344	PF11_0344_345	PF3D7_1133400	PF11_0344	PF3D7_1133400	Pf3D7_11_v3	PF11_0344	Pf3D7_11_v3: 1,293,856 - 1,295,724 (+)	protein coding	Day3	Day1	82	5.9	41	22	98.6	37.1	Late Schizogony	Early Trophozoite	94.3	11.6	null	null	null	null	null	null	null	null	Hour40	Hour16	0	20.8	null	null	null	null	null	host cell surface binding	entry into host cell, pathogenesis	apical complex, integral to membrane, membrane	null	pathogenesis	membrane	2	1	1		FALSE
apurinic/apyrimidinic endonuclease Apn1	PF13_0176_1o1	PF13_0176_1o1_401	PF3D7_1332600	PF13_0176	PF3D7_1332600	Pf3D7_13_v3	PF13_0176	Pf3D7_13_v3: 1,342,012 - 1,343,805 (-)	protein coding	Day2	Day12	89.4	2.6	35	10	84.7	2.5	Early Schizogony	Early Ring	79.1	6.4	null	null	null	null	null	null	null	null	Hour32	Hour16	0	24.2	null	null	null	null	4.2.99.18 (DNA-(apurinic or apyrimidinic site) lyase)	DNA binding, endonuclease activity, zinc ion binding	DNA repair	intracellular	DNA binding, deoxyribonuclease IV (phage-T4-induced) activity, zinc ion binding	DNA repair	intracellular	3	1	2		FALSE
arginase, putative	PFI0320w_1o1	PFI0320w_1o1_770	PF3D7_0906500	PFI0320w	PF3D7_0906500	Pf3D7_09_v3	PFI0320w	Pf3D7_09_v3: 318,311 - 319,546 (+)	protein coding	Day12	Day2	79.8	1.2	1	31	93.4	5.5	Merozoite	Late Schizogony	87.5	3.9	null	null	null	null	null	null	null	null	Hour0	Hour32	0	6.4	null	null	null	null	3.5.3.1 (Arginase)	arginase activity, metal ion binding	arginine metabolic process	null	metal ion binding	null	null	9	7	2		FALSE
asparagine/aspartate rich protein, putative	PFL1620we1s3	PFL1620we1s3_865	PF3D7_1233600	PFL1620w	PF3D7_1233600	Pf3D7_12_v3	2277.t00324, MAL12P1.323, PFL1620w	Pf3D7_12_v3: 1,385,707 - 1,402,218 (+)	protein coding	Day2	Day12	60.8	1.4	23	46	90.6	2.4	Late Trophozoite	Merozoite	71.9	1.8	null	null	null	null	null	null	null	null	Hour8	Hour16	0	2.3	null	null	null	null	6.3.2.19 (Ubiquitin--protein ligase)	ubiquitin-protein ligase activity, zinc ion binding	null	null	ubiquitin-protein ligase activity, zinc ion binding	null	null	2	1	1		FALSE
asparagine-rich antigen	PF10_0075e1s2	PF10_0075e1s2_231	PF3D7_1007700	PF10_0075	PF3D7_1007700	Pf3D7_10_v3	PF10_0075	Pf3D7_10_v3: 301,126 - 305,919 (-)	protein coding	Day1	Day12	71.5	2.6	21	6	97.9	7.5	Early Trophozoite	Merozoite	81.6	3.3	null	null	null	null	null	null	null	null	Hour32	Hour8	0	3	null	null	null	null	null	sequence-specific DNA binding transcription factor activity	regulation of transcription, DNA-dependent	null	sequence-specific DNA binding transcription factor activity	null	null	31	17	14		TRUE
asparagine-rich antigen Pfa55-14	PF08_0102e1s2	PF08_0102e1s2_209	PF3D7_0809200	PF08_0102	PF3D7_0809200	Pf3D7_08_v3	PF08_0102	Pf3D7_08_v3: 467,943 - 471,893 (-)	protein coding	Day8	Day1	66.7	2.6	10	39	72.5	2.5	Early Ring	Late Schizogony	46	1.6	null	null	null	null	null	null	null	null	Hour24	Hour48	0	2.5	null	null	null	null	null	null	null	null	null	null	null	10	8	2		FALSE
aspartyl (acid) protease, putative	PF13_0133_1o1	PF13_0133_1o1_393	PF3D7_1323500	PF13_0133	PF3D7_1323500	Pf3D7_13_v3	PF13_0133	Pf3D7_13_v3: 975,403 - 977,175 (+)	protein coding	Day2	Day12	86.5	1.8	9	42	94.5	2	Early Ring	Merozoite	90.8	1.8	null	null	null	null	null	null	null	null	Hour32	Hour0	0	3.2	null	null	null	null	3.4.23.- (Aspartic endopeptidases.)	aspartic-type endopeptidase activity	proteolysis	apicoplast, endoplasmic reticulum, integral to membrane, membrane	aspartic-type endopeptidase activity	proteolysis	null	3	1	2		FALSE
aspartyl protease, putative	PFC0495w_1o15	PFC0495w_1o15_615	PF3D7_0311700	PFC0495w	PF3D7_0311700	Pf3D7_03_v3	MAL3P4.14, PFC0495w	Pf3D7_03_v3: 502,698 - 505,848 (+)	protein coding	Day8	Day1	89.1	2.2	1	48	90.3	1.3	Merozoite	Early Ring	48.7	1.8	null	null	null	null	null	null	null	null	Hour40	Hour16	0	2.7	null	null	null	null	3.4.23.- (Aspartic endopeptidases.)	aspartic-type endopeptidase activity	proteolysis	null	aspartic-type endopeptidase activity	proteolysis	null	0	0	0		FALSE
ATP-dependent heat shock protein, putative	PFI0355ce1s1	PFI0355ce1s1_773	PF3D7_0907400	PFI0355c	PF3D7_0907400	Pf3D7_09_v3	PFI0355c	Pf3D7_09_v3: 351,955 - 354,723 (-)	protein coding	Day1	Day3	45.8	1.3	36	10	93.5	3.7	Early Schizogony	Merozoite	72.8	1.9	null	null	null	null	null	null	null	null	Hour40	Hour16	0	2.1	null	null	null	null	null	ATP binding, ATPase activity, peptidase activity, acting on L-amino acid peptides, protein binding	null	HslUV protease complex, cytoplasm	ATP binding, ATPase activity, nucleoside-triphosphatase activity, nucleotide binding	null	HslUV protease complex, cytoplasm	6	5	1		FALSE
ATP-dependent phosphofructokinase, putative	PF11_0294e1s1	PF11_0294e1s1_340	PF3D7_1128300	PF11_0294	PF3D7_1128300	Pf3D7_11_v3	PF11_0294	Pf3D7_11_v3: 1,098,167 - 1,103,555 (-)	protein coding	Day6	Day1	61.5	2.2	10	27	87	1.7	Late Ring	Early Ring	24.7	1.3	null	null	null	null	null	null	null	null	Hour24	Hour16	0	2.7	null	null	null	null	2.7.1.11 (6-phosphofructokinase)	6-phosphofructokinase activity	glycolysis	6-phosphofructokinase complex	6-phosphofructokinase activity	glycolysis	6-phosphofructokinase complex	4	2	2		FALSE
ATP-dept. acyl-coa synthetase	PF07_0129e1s1	PF07_0129e1s1_191	PF3D7_0731600	PF07_0129	PF3D7_0731600	Pf3D7_07_v3	PF07_0129	Pf3D7_07_v3: 1,368,161 - 1,370,596 (+)	protein coding	Day2	Day6	55.9	2.8	26	7	98.5	11.9	Late Trophozoite	Merozoite	80	2.5	null	null	null	null	null	null	null	null	Hour32	Hour16	0	10	null	null	null	null	6.2.1.- (Acid--thiol ligases.); 6.2.1.3 (Long-chain-fatty-acid--CoA ligase)	AMP binding, long-chain fatty acid-CoA ligase activity	fatty acid metabolic process	null	catalytic activity	metabolic process	null	0	0	0		FALSE
biotin carboxylase subunit of acetyl CoA carboxylase, putative	PF14_0664-e1s3	PF14_0664-e1s3_515	PF3D7_1469600	PF14_0664	PF3D7_1469600	Pf3D7_14_v3	PF14_0664	Pf3D7_14_v3: 2,852,150 - 2,862,568 (+)	protein coding	Day8	Day1	47.8	1.2	30	48	29.2	1.6	Merozoite	Early Ring	29.6	1.4	null	null	null	null	null	null	null	null	Hour40	Hour16	0	3.7	null	null	null	null	6.3.4.14 (Biotin carboxylase); 6.4.1.2 (Acetyl-CoA carboxylase)	ATP binding, acetyl-CoA carboxylase activity, biotin binding, biotin carboxylase activity	fatty acid biosynthetic process	acetyl-CoA carboxylase complex, apicoplast, biotin carboxylase complex	ATP binding, biotin carboxylase activity, catalytic activity, ligase activity, metal ion binding	metabolic process	null	3	3	0		FALSE
biotin carboxylase subunit of acetyl CoA carboxylase, putative	PF14_0664-e1s4	PF14_0664-e1s4_516	PF3D7_1469600	PF14_0664	PF3D7_1469600	Pf3D7_14_v3	PF14_0664	Pf3D7_14_v3: 2,852,150 - 2,862,568 (+)	protein coding	Day8	Day1	47.8	1.2	30	48	29.2	1.6	Merozoite	Early Ring	29.6	1.4	null	null	null	null	null	null	null	null	Hour40	Hour16	0	3.7	null	null	null	null	6.3.4.14 (Biotin carboxylase); 6.4.1.2 (Acetyl-CoA carboxylase)	ATP binding, acetyl-CoA carboxylase activity, biotin binding, biotin carboxylase activity	fatty acid biosynthetic process	acetyl-CoA carboxylase complex, apicoplast, biotin carboxylase complex	ATP binding, biotin carboxylase activity, catalytic activity, ligase activity, metal ion binding	metabolic process	null	0	0	0		FALSE
biotin carboxylase subunit of acetyl CoA carboxylase, putative	PF14_0664-e1s1	PF14_0664-e1s1_514	PF3D7_1469600	PF14_0664	PF3D7_1469600	Pf3D7_14_v3	PF14_0664	Pf3D7_14_v3: 2,852,150 - 2,862,568 (+)	protein coding	Day8	Day1	47.8	1.2	30	48	29.2	1.6	Merozoite	Early Ring	29.6	1.4	null	null	null	null	null	null	null	null	Hour40	Hour16	0	3.7	null	null	null	null	6.3.4.14 (Biotin carboxylase); 6.4.1.2 (Acetyl-CoA carboxylase)	ATP binding, acetyl-CoA carboxylase activity, biotin binding, biotin carboxylase activity	fatty acid biosynthetic process	acetyl-CoA carboxylase complex, apicoplast, biotin carboxylase complex	ATP binding, biotin carboxylase activity, catalytic activity, ligase activity, metal ion binding	metabolic process	null	0	0	0		FALSE
bromodomain protein, putative	PFL0635ce1s2	PFL0635ce1s2_834	PF3D7_1212900	PFL0635c	PF3D7_1212900	Pf3D7_12_v3	2277.t00128, MAL12P1.127, PFL0635c	Pf3D7_12_v3: 568,569 - 571,835 (-)	protein coding	Day1	Day12	58.7	2.5	48	32	99	8	Merozoite	Late Schizogony	95.5	3.5	null	null	null	null	null	null	null	null	Hour0	Hour40	0	11.7	null	null	null	null	null	null	null	null	protein binding	null	null	3	1	2		FALSE
c3h4-type ring finger protein, putative	PFF1325c_1o1	PFF1325c_1o1_747	PF3D7_0627300	PFF1325c	PF3D7_0627300	Pf3D7_06_v3	2270.t00160, MAL6P1.155, PFF1325c	Pf3D7_06_v3: 1,097,300 - 1,098,649 (-)	protein coding	null	null	null	null	36	16	97.2	1.9	null	null	null	null	null	null	null	null	null	null	null	null	Hour0	Hour16	0	1.7	null	null	null	null	6.3.2.19 (Ubiquitin--protein ligase)	protein binding, zinc ion binding	null	null	protein binding, zinc ion binding	null	null	1	1	0		FALSE
cAMP-dependent protein kinase catalytic subunit	PFI1730w-e2	PFI1730w-e2_808	PF3D7_0935800	PFI1730w	PF3D7_0935800	Pf3D7_09_v3	PFI1730w	Pf3D7_09_v3: 1,413,840 - 1,419,754 (+)	protein coding	Day2	Day1	35.6	2	36	19	98.7	27.9	Early Schizogony	Early Ring	69.3	3	null	null	null	null	null	null	null	null	Hour48	Hour16	0	52.9	null	null	null	null	null	null	cell-cell adhesion	rhoptry	null	null	null	0	0	0		FALSE
carbamoyl phosphate synthetase, putative	PF13_0044e2s2	PF13_0044e2s2_382	PF3D7_1308200	PF13_0044	PF3D7_1308200	Pf3D7_13_v3	PF13_0044	Pf3D7_13_v3: 361,166 - 368,495 (-)	protein coding	Day1	Day12	61.5	2.3	17	35	95.2	4	Early Trophozoite	Late Schizogony	87.8	3.1	null	null	null	null	null	null	null	null	Hour24	Hour48	0	4.4	null	null	null	null	6.3.4.16 (Carbamoyl-phosphate synthase (ammonia)); 6.3.5.5 (Carbamoyl-phosphate synthase (glutamine-hydrolyzing))	ATP binding, carbamoyl-phosphate synthase (glutamine-hydrolyzing) activity	'de novo' pyrimidine base biosynthetic process, glutamate catabolic process, glutamine metabolic process, nitrogen compound metabolic process	null	ATP binding, catalytic activity, metal ion binding	metabolic process, nitrogen compound metabolic process	null	2	2	0		FALSE
carbamoyl phosphate synthetase, putative	PF13_0044e2s1	PF13_0044e2s1_381	PF3D7_1308200	PF13_0044	PF3D7_1308200	Pf3D7_13_v3	PF13_0044	Pf3D7_13_v3: 361,166 - 368,495 (-)	protein coding	Day1	Day12	61.5	2.3	17	35	95.2	4	Early Trophozoite	Late Schizogony	87.8	3.1	null	null	null	null	null	null	null	null	Hour24	Hour48	0	4.4	null	null	null	null	6.3.4.16 (Carbamoyl-phosphate synthase (ammonia)); 6.3.5.5 (Carbamoyl-phosphate synthase (glutamine-hydrolyzing))	ATP binding, carbamoyl-phosphate synthase (glutamine-hydrolyzing) activity	'de novo' pyrimidine base biosynthetic process, glutamate catabolic process, glutamine metabolic process, nitrogen compound metabolic process	null	ATP binding, catalytic activity, metal ion binding	metabolic process, nitrogen compound metabolic process	null	0	0	0		FALSE
casein kinase II beta chain, putative	PF11_0048e1s1	PF11_0048e1s1_299	PF3D7_1103700	PF11_0048	PF3D7_1103700	Pf3D7_11_v3	PF11_0048	Pf3D7_11_v3: 160,115 - 160,852 (+)	protein coding	Day1	Day12	78.9	2.3	24	47	94.6	2	Early Trophozoite	Early Schizogony	85.2	1.7	null	null	null	null	null	null	null	null	Hour32	Hour16	0	7.6	null	null	null	null	2.7.11.1 (Non-specific serine/threonine protein kinase)	protein kinase regulator activity, protein serine/threonine kinase activity	null	protein kinase CK2 complex	protein kinase regulator activity	null	protein kinase CK2 complex	1	1	0		FALSE
cation-transporting ATPase	MAL13P1.246_3o4	MAL13P1.246_3o4_79	PF3D7_1348800	MAL13P1.246	PF3D7_1348800	Pf3D7_13_v3	MAL13P1.246	Pf3D7_13_v3: 1,959,657 - 1,965,568 (+)	protein coding	Day12	Day1	19.1	1.6	40	22	58.6	1.4	Merozoite	Early Schizogony	25.7	1.6	null	null	null	null	null	null	null	null	Hour48	Hour16	0	9.3	null	null	null	null	3.6.3.12 (Potassium-transporting ATPase); 3.6.3.8 (Calcium-transporting ATPase)	ATP binding, ATPase activity, coupled to transmembrane movement of ions, phosphorylative mechanism, magnesium ion binding, monovalent inorganic cation transmembrane transporter activity, potassium ion binding	ATP biosynthetic process, metabolic process, potassium ion transport, proton transport	integral to membrane, plasma membrane	metal ion binding, nucleotide binding	null	null	1	1	0		FALSE
cell division cycle ATPase, putative	PF07_0047e1s1	PF07_0047e1s1_179	PF3D7_0711000	PF07_0047	PF3D7_0711000	Pf3D7_07_v3	PF07_0047	Pf3D7_07_v3: 487,281 - 490,970 (-)	protein coding	Day1	Day3	70	1.9	24	4	79.9	2.3	Early Trophozoite	Early Ring	82.6	3.4	null	null	null	null	null	null	null	null	Hour24	Hour8	0	4.3	null	null	null	null	3.6.4.6 (Vesicle-fusing ATPase); 6.3.2.19 (Ubiquitin--protein ligase)	ATP binding, ATPase activity, ubiquitin binding	ER-associated protein catabolic process, regulation of cell cycle process	apicoplast	ATP binding, binding, nucleoside-triphosphatase activity, nucleotide binding	null	null	5	5	0		FALSE
cell division protein FtsH, putative	PFL1925we1s1	PFL1925we1s1_871	PF3D7_1239700	PFL1925w	PF3D7_1239700	Pf3D7_12_v3	2277.t00385, MAL12P1.383, PFL1925w	Pf3D7_12_v3: 1,655,487 - 1,658,129 (+)	protein coding	Day2	Day12	67	2.6	25	6	88.3	3.1	Late Trophozoite	Early Ring	91.1	4.6	null	null	null	null	null	null	null	null	Hour32	Hour8	0	7.1	null	null	null	null	3.4.24.- (Metalloendopeptidases.)	ATP binding, ATP-dependent peptidase activity, metalloendopeptidase activity, nucleoside-triphosphatase activity	protein catabolic process, proteolysis	membrane	ATP binding, metalloendopeptidase activity, nucleoside-triphosphatase activity, nucleotide binding	protein catabolic process, proteolysis	membrane	3	2	1		FALSE
CelTOS, putative	PFL0800c	PFL0800c_839	PF3D7_1216600	PFL0800c	PF3D7_1216600	Pf3D7_12_v3	2277.t00161, MAL12P1.160, PFL0800c	Pf3D7_12_v3: 659,738 - 660,286 (-)	protein coding	Day12	Day1	96.3	8.9	43	28	91.2	3.6	Merozoite	Late Trophozoite	75.5	4	null	null	null	null	null	null	null	null	Hour48	Hour16	0	60.2	null	null	null	null	null	null	null	null	null	null	null	2	2	0		FALSE
cg1 protein	PF07_0035e1s1	PF07_0035e1s1_178	PF3D7_0709100	PF07_0035	PF3D7_0709100	Pf3D7_07_v3	PF07_0035	Pf3D7_07_v3: 408,215 - 411,961 (+)	protein coding	Day2	Day12	90.7	1.7	32	8	84.2	2.1	Late Trophozoite	Early Ring	85.6	3.1	null	null	null	null	null	null	null	null	Hour32	Hour16	0	10.3	null	null	null	null	null	protein binding	null	null	null	null	null	2	2	0		FALSE
chaperonin cpn60	PFL1545c-e1	PFL1545c-e1_862	PF3D7_1232100	PFL1545c	PF3D7_1232100	Pf3D7_12_v3	2277.t00309, MAL12P1.309, PFL1545c	Pf3D7_12_v3: 1,328,311 - 1,331,371 (-)	protein coding	Day1	Day6	42.8	1.7	19	8	93.8	2.7	Early Trophozoite	Early Ring	65.3	2	null	null	null	null	null	null	null	null	Hour24	Hour8	0	5.2	null	null	null	null	null	ATP binding, unfolded protein binding	protein folding	apicoplast	ATP binding	cellular protein metabolic process	null	3	3	0		FALSE
chloroquine resistance marker protein	PF14_0463e1s4	PF14_0463e1s4_483	PF3D7_1448500	PF14_0463	PF3D7_1448500	Pf3D7_14_v3	PF14_0463	Pf3D7_14_v3: 1,984,189 - 1,995,574 (-)	protein coding	Day2	Day12	70.7	1.5	30	11	87	4.6	Early Schizogony	Early Ring	75.3	3.4	null	null	null	null	null	null	null	null	Hour32	Hour16	0	5.8	null	null	null	null	null	null	null	nucleus	null	null	null	2	2	0		FALSE
Chromatin assembly protein (ASF1), putative	PFL1180w_2o2	PFL1180w_2o2_853	PF3D7_1224500	PFL1180w	PF3D7_1224500	Pf3D7_12_v3	2277.t00236, MAL12P1.236, PFL1180w	Pf3D7_12_v3: 998,353 - 999,275 (+)	protein coding	Day8	Day12	65.5	2	34	12	93.2	4.4	Late Trophozoite	Early Ring	81.3	3.9	null	null	null	null	null	null	null	null	Hour40	Hour16	0	12.6	null	null	null	null	null	chromatin binding, unfolded protein binding	chromatin assembly or disassembly, gene silencing	chromatin assembly complex, nucleus	null	chromatin assembly or disassembly	nucleus	0	0	0		FALSE
circumsporozoite (CS) protein	PFC0210c	PFC0210c_607	PF3D7_0304600	PFC0210c	PF3D7_0304600	Pf3D7_03_v3	MAL3P2.11, PFC0210c	Pf3D7_03_v3: 221,323 - 222,516 (-)	protein coding	Day6	Day12	99.8	2.4	11	34	92.2	1.6	Early Trophozoite	Early Ring	99	7.8	null	null	null	null	null	null	null	null	Hour24	Hour8	0	14.7	null	null	null	null	null	null	attachment of GPI anchor to protein	cell surface	null	null	null	7	6	1		FALSE
clathrin-adaptor medium chain, putative	PF13_0062e1s1	PF13_0062e1s1_383	PF3D7_1311400	PF13_0062	PF3D7_1311400	Pf3D7_13_v3	PF13_0062	Pf3D7_13_v3: 487,511 - 488,824 (+)	protein coding	Day1	Day6	74.2	1.4	28	42	93.9	1.8	Late Trophozoite	Merozoite	77.5	1.9	null	null	null	null	null	null	null	null	Hour32	Hour16	0	1.7	null	null	null	null	null	protein binding	intracellular protein transport, vesicle-mediated transport	clathrin adaptor complex, clathrin vesicle coat	protein binding	intracellular protein transport, transport, vesicle-mediated transport	clathrin adaptor complex	0	0	0		FALSE
cleavage stimulation factor subunit 1- like protein, putative	PFF1000w_1o1	PFF1000w_1o1_740	PF3D7_0620500	PFF1000w	PF3D7_0620500	Pf3D7_06_v3	2270.t00096, MAL6P1.220, PFF1000w	Pf3D7_06_v3: 855,160 - 857,112 (+)	protein coding	null	null	null	null	40	8	89.1	1.6	null	null	null	null	null	null	null	null	null	null	null	null	Hour8	Hour16	0	2.1	null	null	null	null	null	RNA binding	RNA processing	mRNA cleavage stimulating factor complex	protein binding	null	null	10	9	1		FALSE
clustered-asparagine-rich protein	PFL1745ce2s1	PFL1745ce2s1_869	PF3D7_1236100	PFL1745c	PF3D7_1236100	Pf3D7_12_v3	2277.t00349, MAL12P1.347, PFL1745c	Pf3D7_12_v3: 1,506,932 - 1,508,269 (-)	protein coding	Day1	Day6	86.1	1.8	10	40	95.5	2.8	Early Ring	Merozoite	90.8	3.9	null	null	null	null	null	null	null	null	Hour32	Hour40	0	2	null	null	null	null	null	RNA binding, protein binding	null	null	nucleic acid binding, protein binding	null	null	16	13	3		FALSE
conserved Plasmodium membrane protein, unknown function	PFD1075w_2o7	PFD1075w_2o7_664	TWO GENES FOUND	PFD1075w																												NA	NA												0	0	0		FALSE
conserved Plasmodium protein	PF11_0388	PF11_0388_352	PF3D7_1137600	PF11_0388	PF3D7_1137600	Pf3D7_11_v3	PF11_0387, PF11_0388	Pf3D7_11_v3: 1,474,667 - 1,476,838 (-)	protein coding	Day12	Day1	19.7	2.3	7	21	21.3	1.3	Merozoite	Early Trophozoite	12.5	1.6	null	null	null	null	null	null	null	null	Hour32	Hour16	0	11.1	null	null	null	null	null	null	null	membrane	null	null	null	8	7	1		FALSE
conserved Plasmodium protein	PF10_0250	PF10_0250_271	PF3D7_1025500	PF10_0250	PF3D7_1025500	Pf3D7_10_v3	PF10_0249, PF10_0250, PF10_0251	Pf3D7_10_v3: 1,067,652 - 1,086,992 (-)	protein coding	Day12	Day1	16	1.3	10	20	39.8	1.4	Merozoite	Early Ring	22.8	1.3	null	null	null	null	null	null	null	null	Hour48	Hour16	0	12.1	null	null	null	null	null	ATP binding, ATPase activity, microtubule motor activity	microtubule-based movement	cilium, cytoplasm, dynein complex, membrane, microtubule	null	null	null	13	9	4		FALSE
conserved Plasmodium protein	PF11_0290	PF11_0290_338	PF3D7_1127900	PF11_0290	PF3D7_1127900	Pf3D7_11_v3	PF11_0290	Pf3D7_11_v3: 1,083,321 - 1,085,062 (-)	protein coding	Day8	Day2	59.8	2.3	42	28	84.8	8.3	Late Schizogony	Early Trophozoite	68.1	3.1	null	null	null	null	null	null	null	null	Hour0	Hour32	0	5	null	null	null	null	null	motor activity, protein binding	null	cytoplasm, cytoskeleton, dynein complex, microtubule	null	null	null	2	2	0		FALSE
conserved Plasmodium protein, unknown function	MAL13P1.103	MAL13P1.103_51	PF3D7_1319400	MAL13P1.103	PF3D7_1319400	Pf3D7_13_v3	MAL13P1.103	Pf3D7_13_v3: 801,712 - 806,029 (+)	protein coding	Day12	Day1	84.5	1.8	31	11	80	2.8	Early Schizogony	Early Ring	85.7	5.6	null	null	null	null	null	null	null	null	Hour32	Hour16	0	6.1	null	null	null	null	null	null	null	null	null	null	null	13	8	5		FALSE
conserved Plasmodium protein, unknown function	PF14_0719	PF14_0719_527	PF3D7_1475100	PF14_0719	PF3D7_1475100	Pf3D7_14_v3	PF14_0719	Pf3D7_14_v3: 3,076,442 - 3,081,022 (+)	protein coding	Day1	Day12	50.5	1.5	null	null	null	null	Early Ring	Merozoite	53.1	1.8	null	null	null	null	null	null	null	null	Hour24	Hour0	0	3.1	null	null	null	null	null	null	null	null	null	null	null	4	4	0		FALSE
conserved Plasmodium protein, unknown function	PFD1037w	PFD1037w_662	PF3D7_0422100	PFD1037w	PF3D7_0422100	Pf3D7_04_v3	MAL4P1.203, PFD1015w, PFD1037w, PFD1040w	Pf3D7_04_v3: 1,001,613 - 1,002,770 (+)	protein coding	Day1	Day12	48.7	1.9	31	2	91.3	2.2	Early Trophozoite	Merozoite	57.4	2	null	null	null	null	null	null	null	null	Hour32	Hour0	0	7.2	null	null	null	null	null	null	protein transport, vesicle-mediated transport	Golgi apparatus, Golgi membrane, endoplasmic reticulum, endoplasmic reticulum membrane, integral to membrane	null	transport	integral to membrane	32	17	15		TRUE
conserved Plasmodium protein, unknown function	PF10_0246a_1o1	PF10_0246a_1o1_270	TWO GENES FOUND	PF10_0246a																												NA	NA												0	0	0		FALSE
conserved Plasmodium protein, unknown function	MAL13P1.124	MAL13P1.124_56	PF3D7_1322200	MAL13P1.124	PF3D7_1322200	Pf3D7_13_v3	MAL13P1.123, MAL13P1.124	Pf3D7_13_v3: 931,314 - 943,825 (+)	protein coding	Day2	Day12	58.9	1.4	38	11	83.5	3.5	Early Schizogony	Early Ring	70.1	2.3	null	null	null	null	null	null	null	null	Hour40	Hour16	0	5.9	null	null	null	null	null	microtubule binding	cell cycle, cell division, mitosis	centrosome, cytoplasm, cytoskeleton, microtubule	binding	null	null	0	0	0		FALSE
conserved Plasmodium protein, unknown function	PFF0920c-s1	PFF0920c-s1_735	PF3D7_0619000.1	PFF0920c	PF3D7_0619000.1	Pf3D7_06_v3	2270.t00077, MAL6P1.237, PFF0920c	Pf3D7_06_v3: 788,707 - 796,025 (-)	protein coding	Day8	Day3	38.8	1.3	25	1	94.3	2	Early Ring	Merozoite	65.9	1.6	null	null	null	null	null	null	null	null	Hour24	Hour0	0	2.6	null	null	null	null	null	extracellular matrix structural constituent	cell adhesion, phosphate ion transport	collagen, cytoplasm, extracellular region	null	null	null	9	6	3		FALSE
conserved Plasmodium protein, unknown function	PFF0920c-s2	PFF0920c-s2_736	PF3D7_0619000.1	PFF0920c	PF3D7_0619000.1	Pf3D7_06_v3	2270.t00077, MAL6P1.237, PFF0920c	Pf3D7_06_v3: 788,707 - 796,025 (-)	protein coding	Day8	Day3	38.8	1.3	25	1	94.3	2	Early Ring	Merozoite	65.9	1.6	null	null	null	null	null	null	null	null	Hour24	Hour0	0	2.6	null	null	null	null	null	extracellular matrix structural constituent	cell adhesion, phosphate ion transport	collagen, cytoplasm, extracellular region	null	null	null	1	1	0		FALSE
conserved Plasmodium protein, unknown function	MAL13P1.53	MAL13P1.53_94	PF3D7_1311000	MAL13P1.53	PF3D7_1311000	Pf3D7_13_v3	MAL13P1.53	Pf3D7_13_v3: 477,424 - 477,852 (-)	protein coding	Day3	Day8	21.7	2.6	7	31	70.5	4.6	Late Ring	Late Schizogony	48.5	3.1	null	null	null	null	null	null	null	null	Hour8	Hour48	0	11	null	null	null	null	null	null	null	null	null	null	null	0	0	0		FALSE
conserved Plasmodium protein, unknown function	PFB0151c_1o1	PFB0151c_1o1_566	PF3D7_0203200	PFB0151c	PF3D7_0203200	Pf3D7_02_v3	PF02_0030, PFB0150c, PFB0151c	Pf3D7_02_v3: 158,137 - 159,660 (-)	protein coding	Day6	Day2	8.6	1.5	7	28	81.9	3.2	Late Ring	Late Schizogony	12	1.5	null	null	null	null	null	null	null	null	Hour8	Hour32	0	3.8	null	null	null	null	2.7.11.1 (Non-specific serine/threonine protein kinase)	null	null	null	null	null	null	4	4	0		FALSE
cysteine desulfurase, putative	MAL7P1.150_1o1	MAL7P1.150_1o1_107	PF3D7_0727200	MAL7P1.150	PF3D7_0727200	Pf3D7_07_v3	MAL7P1.150	Pf3D7_07_v3: 1,156,748 - 1,158,409 (-)	protein coding	Day8	Day2	78.3	2.1	8	35	84.2	4.7	Early Ring	Late Schizogony	80.8	3.2	null	null	null	null	null	null	null	null	Hour8	Hour40	0	4.7	null	null	null	null	2.8.1.7 (Cysteine desulfurase)	cystathionine gamma-lyase activity	cysteine metabolic process	apicoplast	null	metabolic process	null	13	6	7		FALSE
cysteine protease, putative	PFB0335ce1s1	PFB0335ce1s1_579	PF3D7_0207500	PFB0335c	PF3D7_0207500	Pf3D7_02_v3	PF02_0071, PFB0335c	Pf3D7_02_v3: 298,897 - 302,564 (-)	protein coding	Day2	Day8	71.3	3.8	35	15	97.3	18.5	Early Schizogony	Early Ring	86.7	6	null	null	null	null	null	null	null	null	Hour48	Hour16	0	21.4	null	null	null	null	3.4.22.- (Cysteine endopeptidases.)	cysteine-type peptidase activity	immunoglobulin production, proteolysis, regulation of immune response	symbiont-containing vacuole	cysteine-type peptidase activity	proteolysis	null	11	4	7		TRUE
cysteine protease, putative	PFB0350c_2o4	PFB0350c_2o4_582	PF3D7_0207800	PFB0350c	PF3D7_0207800	Pf3D7_02_v3	PF02_0074, PFB0350c	Pf3D7_02_v3: 313,449 - 316,741 (-)	protein coding	Day2	Day1	58.6	2.4	37	22	95.8	8.9	Late Schizogony	Early Ring	80.7	2.5	null	null	null	null	null	null	null	null	Hour48	Hour16	0	24.4	null	null	null	null	3.4.22.- (Cysteine endopeptidases.)	cysteine-type peptidase activity	immunoglobulin production, proteolysis, regulation of immune response	null	cysteine-type peptidase activity	proteolysis	null	3	3	0		FALSE
cysteine protease, putative	PFB0330c_2o4	PFB0330c_2o4_578	PF3D7_0207400	PFB0330c	PF3D7_0207400	Pf3D7_02_v3	PF02_0070, PFB0330c	Pf3D7_02_v3: 294,273 - 297,616 (-)	protein coding	Day2	Day1	78.2	3.8	33	10	93.8	6.6	Early Schizogony	Early Ring	89.1	6.7	null	null	null	null	null	null	null	null	Hour32	Hour16	0	32.8	null	null	null	null	3.4.22.- (Cysteine endopeptidases.)	cysteine-type peptidase activity	immunoglobulin production, proteolysis, regulation of immune response	null	cysteine-type peptidase activity	proteolysis	null	17	13	4		FALSE
cysteine protease, putative	PFB0340ce2s1	PFB0340ce2s1_580	PF3D7_0207600	PFB0340c	PF3D7_0207600	Pf3D7_02_v3	PF02_0072, PFB0340c	Pf3D7_02_v3: 303,593 - 307,027 (-)	protein coding	Day2	Day1	98.4	15.8	36	17	99.9	106.4	Early Schizogony	Late Ring	99.6	54.7	null	null	null	null	null	null	null	null	Hour40	Hour16	0	25.2	null	null	null	null	3.4.22.- (Cysteine endopeptidases.)	cysteine-type peptidase activity	immunoglobulin production, proteolysis, regulation of immune response	symbiont-containing vacuole	cysteine-type peptidase activity	proteolysis	null	19	13	6		FALSE
cysteine protease, putative	PFB0345c_2o4	PFB0345c_2o4_581	PF3D7_0207700	PFB0345c	PF3D7_0207700	Pf3D7_02_v3	PF02_0073, PFB0345c	Pf3D7_02_v3: 308,847 - 312,155 (-)	protein coding	Day2	Day1	76.1	5.2	36	11	98.8	5.7	Early Schizogony	Late Ring	81	4.1	null	null	null	null	null	null	null	null	Hour40	Hour16	0	47.9	null	null	null	null	3.4.22.- (Cysteine endopeptidases.)	cysteine-type peptidase activity	immunoglobulin production, proteolysis, regulation of immune response	symbiont-containing vacuole	cysteine-type peptidase activity	proteolysis	null	29	17	12		TRUE
cysteine proteinase falcipain-1	PF14_0553_1o1	PF14_0553_1o1_494	PF3D7_1458000	PF14_0553	PF3D7_1458000	Pf3D7_14_v3	PF14_0553	Pf3D7_14_v3: 2,387,786 - 2,389,495 (+)	protein coding	Day1	Day12	79.1	1.7	3	31	93.5	4.4	Merozoite	Early Schizogony	92	3.7	null	null	null	null	null	null	null	null	Hour8	Hour48	0	8.5	null	null	null	null	3.4.22.- (Cysteine endopeptidases.)	cysteine-type peptidase activity	hemoglobin catabolic process, proteolysis	membrane	cysteine-type peptidase activity	proteolysis	null	0	0	0		FALSE
cysteine repeat modular protein 2 homologue	MAL7P1.92e5s1	MAL7P1.92e5s1_124	PF3D7_0718300	MAL7P1.92	PF3D7_0718300	Pf3D7_07_v3	MAL7P1.92	Pf3D7_07_v3: 812,301 - 820,635 (-)	protein coding	Day12	Day1	24.3	1.8	1	30	42.1	1.3	Merozoite	Early Schizogony	27.6	1.4	null	null	null	null	null	null	null	null	Hour40	Hour16	0	13.1	null	null	null	null	null	protein binding	intracellular receptor mediated signaling pathway, intracellular transport	anchored to external side of plasma membrane	protein binding	null	null	0	0	0		FALSE
Cytoadherence linked asexual protein 3.1	PFC0110w_1o9	PFC0110w_1o9_600	PF3D7_0302200	PFC0110w	PF3D7_0302200	Pf3D7_03_v3	MAL3P1.2, PFC0110w	Pf3D7_03_v3: 119,458 - 124,735 (+)	protein coding	Day2	Day8	78.7	3.9	41	16	80.2	2.8	Late Schizogony	Late Ring	96.5	15.6	null	null	null	null	null	null	null	null	Hour40	Hour16	0	28.3	null	null	null	null	null	cell adhesion molecule binding	cytoadherence to microvasculature, mediated by symbiont protein	host cell plasma membrane	null	null	null	20	13	7		FALSE
Cytoadherence linked asexual protein, CLAG	PFC0120we1s1	PFC0120we1s1_601	PF3D7_0302500	PFC0120w	PF3D7_0302500	Pf3D7_03_v3	MAL3P1.5, PFC0120w	Pf3D7_03_v3: 135,418 - 140,660 (+)	protein coding	Day2	Day8	91.4	8	40	18	99.6	25.4	Late Schizogony	Late Ring	98.5	34.8	null	null	null	null	null	null	null	null	Hour48	Hour16	0	43.8	null	null	null	null	null	cell adhesion molecule binding	cytoadherence to microvasculature, mediated by symbiont protein	host cell plasma membrane	null	null	null	4	3	1		FALSE
cytochrome c1 precursor, putative	PF14_0597e2s1	PF14_0597e2s1_500	PF3D7_1462700	PF14_0597	PF3D7_1462700	Pf3D7_14_v3	PF14_0597	Pf3D7_14_v3: 2,553,714 - 2,555,104 (-)	protein coding	Day8	Day1	96.6	1.7	35	11	73.7	2.5	Early Schizogony	Early Ring	82.7	1.7	null	null	null	null	null	null	null	null	Hour32	Hour16	0	23.4	null	null	null	null	null	electron carrier activity, heme binding, iron ion binding	null	mitochondrial respiratory chain complex III, mitochondrion	electron carrier activity, heme binding, iron ion binding	null	null	1	1	0		FALSE
DEAD-box RNA helicase, putative	PF14_0563_1o1	PF14_0563_1o1_495	PF3D7_1459000	PF14_0563	PF3D7_1459000	Pf3D7_14_v3	PF14_0563	Pf3D7_14_v3: 2,420,764 - 2,422,989 (+)	protein coding	Day1	Day3	88.5	1.3	5	37	91.6	3	Early Ring	Late Schizogony	86.8	2.1	null	null	null	null	null	null	null	null	Hour8	Hour40	0	3.8	null	null	null	null	3.6.4.13 (RNA helicase); 3.6.5.2 (Small monomeric GTPase)	ATP binding, ATP-dependent RNA helicase activity, nucleic acid binding	null	null	ATP binding, ATP-dependent helicase activity, helicase activity, nucleic acid binding	null	null	0	0	0		FALSE
DEAD-box subfamily ATP-dependant helicase, putative	PFE1085we1s1	PFE1085we1s1_705	PF3D7_0521700	PFE1085w	PF3D7_0521700	Pf3D7_05_v3	MAL5P1.217, PFE1085w	Pf3D7_05_v3: 882,376 - 884,901 (+)	protein coding	Day1	Day12	36.9	1.5	10	36	74.7	3	Early Ring	Early Schizogony	41.9	1.4	null	null	null	null	null	null	null	null	Hour8	Hour48	0	2.7	null	null	null	null	3.6.4.13 (RNA helicase)	ATP binding, ATP-dependent helicase activity, helicase activity, nucleic acid binding	null	null	ATP binding, ATP-dependent helicase activity, helicase activity, nucleic acid binding, protein binding	null	null	0	0	0		FALSE
diacylglycerol kinase, putative	PF14_0681e2s1	PF14_0681e2s1_521	PF3D7_1471400	PF14_0681	PF3D7_1471400	Pf3D7_14_v3	PF14_0681	Pf3D7_14_v3: 2,919,190 - 2,920,871 (-)	protein coding	Day2	Day1	77.5	1.7	40	15	82.2	2.6	Early Schizogony	Early Ring	88.2	3.7	null	null	null	null	null	null	null	null	Hour48	Hour16	0	17.1	null	null	null	null	2.7.1.107 (Diacylglycerol kinase)	diacylglycerol kinase activity	activation of protein kinase C activity by G-protein coupled receptor protein signaling pathway, second-messenger-mediated signaling	null	diacylglycerol kinase activity	activation of protein kinase C activity by G-protein coupled receptor protein signaling pathway	null	5	3	2		FALSE
diacylglycerol O-acyltransferase, putative	PFC0995c_1o1	PFC0995c_1o1_634	PF3D7_0322300	PFC0995c	PF3D7_0322300	Pf3D7_03_v3	MAL3P7.29, PFC0995c	Pf3D7_03_v3: 938,212 - 940,173 (-)	protein coding	Day2	Day3	90.1	2.4	31	10	93.5	4.8	Early Schizogony	Merozoite	93.1	4.6	null	null	null	null	null	null	null	null	Hour32	Hour16	0	12.4	null	null	null	null	2.3.1.20 (Diacylglycerol O-acyltransferase)	diacylglycerol O-acyltransferase activity	triglyceride biosynthetic process	null	null	null	null	0	0	0		FALSE
dihydrofolate synthase/folylpolyglutamate synthase	PF13_0140_1o4	PF13_0140_1o4_394	PF3D7_1324800	PF13_0140	PF3D7_1324800	Pf3D7_13_v3	PF13_0140	Pf3D7_13_v3: 1,036,543 - 1,038,531 (-)	protein coding	Day2	Day8	68.3	1.9	31	10	84.3	3	Late Schizogony	Early Ring	89.3	2.1	null	null	null	null	null	null	null	null	Hour32	Hour16	0	17	null	null	null	null	6.3.2.12 (Dihydrofolate synthase); 6.3.2.17 (Tetrahydrofolate synthase)	ATP binding, dihydrofolate synthase activity, tetrahydrofolylpolyglutamate synthase activity	folic acid-containing compound biosynthetic process	null	ATP binding, ligase activity, tetrahydrofolylpolyglutamate synthase activity	biosynthetic process, folic acid-containing compound biosynthetic process	null	0	0	0		FALSE
dihydrolipoamide acyltransferase, putative	PFC0170ce1s1	PFC0170ce1s1_604	PF3D7_0303700	PFC0170c	PF3D7_0303700	Pf3D7_03_v3	MAL3P2.3, PFC0170c	Pf3D7_03_v3: 191,245 - 192,591 (-)	protein coding	Day12	Day6	57.1	1.6	24	48	77.3	2.4	Early Trophozoite	Merozoite	49.2	1.9	null	null	null	null	null	null	null	null	Hour24	Hour16	0	8.6	null	null	null	null	1.2.4.2 (Oxoglutarate dehydrogenase (succinyl-transferring)); 2.3.1.12 (Dihydrolipoyllysine-residue acetyltransferase); 2.3.1.168 (Dihydrolipoyllysine-residue (2-methylpropanoyl)transferase)	transferase activity, transferring acyl groups	metabolic process	null	transferase activity, transferring acyl groups	metabolic process	null	0	0	0		FALSE
dihydrolipoamide succinyltransferase, putative	PF13_0121-e3	PF13_0121-e3_392	PF3D7_1320800	PF13_0121	PF3D7_1320800	Pf3D7_13_v3	PF13_0121	Pf3D7_13_v3: 854,932 - 856,463 (+)	protein coding	Day2	Day3	46.7	1.2	26	10	79.3	2.3	Late Trophozoite	Merozoite	54.1	2	null	null	null	null	null	null	null	null	Hour32	Hour16	0	11.5	null	null	null	null	2.3.1.61 (Dihydrolipoyllysine-residue succinyltransferase)	dihydrolipoyllysine-residue succinyltransferase activity	2-oxoglutarate metabolic process, tricarboxylic acid cycle	mitochondrion, oxoglutarate dehydrogenase complex	dihydrolipoyllysine-residue succinyltransferase activity, transferase activity, transferring acyl groups	metabolic process, tricarboxylic acid cycle	oxoglutarate dehydrogenase complex	3	3	0		FALSE
DNA ligase 1	MAL13P1.22e2s1	MAL13P1.22e2s1_72	PF3D7_1304100	MAL13P1.22	PF3D7_1304100	Pf3D7_13_v3	MAL13P1.22	Pf3D7_13_v3: 221,816 - 224,720 (-)	protein coding	Day2	Day3	41.5	1.4	40	11	78.2	3.5	Late Trophozoite	Early Ring	48.7	1.6	null	null	null	null	null	null	null	null	Hour32	Hour16	0	11.3	null	null	null	null	2.8.1.- (Sulfurtransferases.); 6.5.1.1 (DNA ligase (ATP))	ATP binding, DNA binding, DNA ligase (ATP) activity, calcium ion binding, magnesium ion binding, manganese ion binding	DNA ligation, DNA recombination, DNA repair, DNA replication, lagging strand elongation	apicoplast, replication fork	ATP binding, DNA binding, DNA ligase (ATP) activity	DNA recombination, DNA repair, DNA replication	null	1	1	0		FALSE
DNA repair endonuclease	MAL13P1.346e1s2	MAL13P1.346e1s2_90	PF3D7_1368800	MAL13P1.346	PF3D7_1368800	Pf3D7_13_v3	MAL13P1.346	Pf3D7_13_v3: 2,731,041 - 2,736,143 (-)	protein coding	Day2	Day1	35.4	1.6	30	4	82.9	1.4	Early Schizogony	Early Ring	32	1.7	null	null	null	null	null	null	null	null	Hour32	Hour16	0	10.9	null	null	null	null	3.1.11.- (Exodeoxyribonucleases producing 5'-phosphomonoesters.); 3.1.21.1 (Deoxyribonuclease I); 4.2.99.18 (DNA-(apurinic or apyrimidinic site) lyase)	DNA binding, nuclease activity, protein binding	DNA repair	null	DNA binding, nuclease activity	DNA metabolic process	null	10	8	2		FALSE
DNA repair endonuclease, putative	PFB0265c-s2	PFB0265c-s2_570	PF3D7_0206000	PFB0265c	PF3D7_0206000	Pf3D7_02_v3	PF02_0056, PFB0265c	Pf3D7_02_v3: 239,246 - 243,796 (-)	protein coding	Day3	Day12	68.8	1.5	43	24	82.9	2.5	Early Ring	Merozoite	75.9	1.4	null	null	null	null	null	null	null	null	Hour8	Hour32	0	3.4	null	null	null	null	3.1.11.- (Exodeoxyribonucleases producing 5'-phosphomonoesters.); 3.1.21.1 (Deoxyribonuclease I); 4.2.99.18 (DNA-(apurinic or apyrimidinic site) lyase)	damaged DNA binding, endonuclease activity	DNA repair	null	DNA binding, catalytic activity, nuclease activity	DNA repair	null	15	12	3		FALSE
DNA repair protein RAD23, putative	PF10_0114	PF10_0114_238	PF3D7_1011700	PF10_0114	PF3D7_1011700	Pf3D7_10_v3	PF10_0114	Pf3D7_10_v3: 449,154 - 450,323 (+)	protein coding	Day12	Day6	81.2	1.5	18	40	93.6	2.1	Late Ring	Merozoite	89.8	3.1	null	null	null	null	null	null	null	null	Hour24	Hour16	0	2.3	null	null	null	null	null	damaged DNA binding	nucleotide-excision repair, proteasomal ubiquitin-dependent protein catabolic process	null	damaged DNA binding, protein binding	nucleotide-excision repair, proteasomal ubiquitin-dependent protein catabolic process	null	19	13	6		TRUE
DNA repair protein rhp16, putative	PFL2440w-e2s2	PFL2440w-e2s2_883	PF3D7_1250800	PFL2440w	PF3D7_1250800	Pf3D7_12_v3	2277.t00488, MAL12P1.486, PFL2440w	Pf3D7_12_v3: 2,077,718 - 2,082,887 (+)	protein coding	Day2	Day6	56.5	1.5	25	41	80.3	1.9	Early Trophozoite	Merozoite	56.6	1.7	null	null	null	null	null	null	null	null	Hour24	Hour0	0	2.7	null	null	null	null	null	ATP binding, ATP-dependent helicase activity, DNA binding, helicase activity, protein binding, zinc ion binding	nucleotide-excision repair	null	ATP binding, DNA binding, helicase activity, nucleic acid binding, protein binding, zinc ion binding	null	null	0	0	0		FALSE
DNA repair protein, putative	PFE0270c-e1s1	PFE0270c-e1s1_682	PF3D7_0505500	PFE0270c	PF3D7_0505500	Pf3D7_05_v3	MAL5P1.55, PFE0270c	Pf3D7_05_v3: 239,456 - 243,880 (-)	protein coding	Day2	Day12	79.7	1.7	48	22	76.2	1.6	Late Trophozoite	Early Ring	89.4	3.3	null	null	null	null	null	null	null	null	Hour32	Hour16	0	9.3	null	null	null	null	null	ATP binding, damaged DNA binding, mismatched DNA binding	DNA repair, mismatch repair	null	ATP binding, mismatched DNA binding	mismatch repair	null	7	5	2		FALSE
DNA topoisomerase II, putative	PF14_0316e1s1	PF14_0316e1s1_459	PF3D7_1433500	PF14_0316	PF3D7_1433500	Pf3D7_14_v3	PF14_0316	Pf3D7_14_v3: 1,332,363 - 1,337,301 (-)	protein coding	Day2	Day8	53.1	1.8	43	21	96.1	3.6	Merozoite	Late Ring	91.6	4.4	null	null	null	null	null	null	null	null	Hour8	Hour24	0	6.3	null	null	null	null	5.99.1.3 (DNA topoisomerase (ATP-hydrolyzing))	ATP binding, DNA topoisomerase (ATP-hydrolyzing) activity	DNA topological change	chromosome	ATP binding, DNA binding, DNA topoisomerase (ATP-hydrolyzing) activity	DNA topological change	chromosome	9	7	2		FALSE
DNA-directed RNA polymerase alpha chain, putative	PF13_0040-e2	PF13_0040-e2_380	PF3D7_1307600	PF13_0040	PF3D7_1307600	Pf3D7_13_v3	1981.m00174, PF13_0040	Pf3D7_13_v3: 339,927 - 341,888 (-)	protein coding	Day1	Day8	61.1	1.4	36	11	76	1.7	Early Schizogony	Early Ring	77.4	2.2	null	null	null	null	null	null	null	null	Hour32	Hour16	0	7.1	null	null	null	null	2.7.7.6 (DNA-directed RNA polymerase)	DNA binding, DNA-directed RNA polymerase activity, protein dimerization activity	transcription, DNA-dependent	apicoplast	DNA binding, DNA-directed RNA polymerase activity, protein dimerization activity	null	null	0	0	0		FALSE
DNA-directed RNA polymerase II, putative	PFC0805we1s2	PFC0805we1s2_627	PF3D7_0318200	PFC0805w	PF3D7_0318200	Pf3D7_03_v3	MAL3P6.20, PFC0805w	Pf3D7_03_v3: 748,465 - 755,838 (+)	protein coding	Day1	Day8	79.8	1.7	23	46	97.5	2.9	Early Ring	Late Schizogony	89.4	2.2	null	null	null	null	null	null	null	null	Hour8	Hour40	0	4.5	null	null	null	null	2.7.7.6 (DNA-directed RNA polymerase)	DNA binding, DNA-directed RNA polymerase activity	transcription from RNA polymerase II promoter	DNA-directed RNA polymerase II, core complex	DNA binding, DNA-directed RNA polymerase activity	transcription from RNA polymerase II promoter	null	2	2	0		FALSE
DNA-directed RNA polymerase, beta subunit, putative	PF11_0358-e2s1	PF11_0358-e2s1_348	PF3D7_1134700	PF11_0358	PF3D7_1134700	Pf3D7_11_v3	PF11_0358	Pf3D7_11_v3: 1,359,364 - 1,364,113 (-)	protein coding	Day1	Day2	42.4	1.4	1	31	87.7	2.8	Early Ring	Early Schizogony	72.2	2.6	null	null	null	null	null	null	null	null	Hour8	Hour48	0	5	null	null	null	null	2.7.7.6 (DNA-directed RNA polymerase)	DNA binding, DNA-directed RNA polymerase activity, ribonucleoside binding	transcription from RNA polymerase I promoter	DNA-directed RNA polymerase I complex	DNA binding, DNA-directed RNA polymerase activity	null	null	0	0	0		FALSE
DNA-directed RNA polymerase, beta subunit, putative	PF11_0358-e2s2	PF11_0358-e2s2_349	PF3D7_1134700	PF11_0358	PF3D7_1134700	Pf3D7_11_v3	PF11_0358	Pf3D7_11_v3: 1,359,364 - 1,364,113 (-)	protein coding	Day1	Day2	42.4	1.4	1	31	87.7	2.8	Early Ring	Early Schizogony	72.2	2.6	null	null	null	null	null	null	null	null	Hour8	Hour48	0	5	null	null	null	null	2.7.7.6 (DNA-directed RNA polymerase)	DNA binding, DNA-directed RNA polymerase activity, ribonucleoside binding	transcription from RNA polymerase I promoter	DNA-directed RNA polymerase I complex	DNA binding, DNA-directed RNA polymerase activity	null	null	0	0	0		FALSE
DnaJ protein, putative	PF08_0032_1o1	PF08_0032_1o1_200	PF3D7_0823800	PF08_0032	PF3D7_0823800	Pf3D7_08_v3	PF08_0032	Pf3D7_08_v3: 1,043,813 - 1,045,780 (+)	protein coding	Day1	Day12	31.5	2	34	47	94.3	1.9	Early Trophozoite	Merozoite	49.4	1.8	null	null	null	null	null	null	null	null	Hour32	Hour16	0	3	null	null	null	null	null	heat shock protein binding, unfolded protein binding	protein folding	null	heat shock protein binding	cell redox homeostasis	null	0	0	0		FALSE
dolichyl-phosphate-mannose-glygolipidalpha-mannosyltransferase	MAL13P1.210_1o1	MAL13P1.210_1o1_70	PF3D7_1341600	MAL13P1.210	PF3D7_1341600	Pf3D7_13_v3	MAL13P1.210	Pf3D7_13_v3: 1,642,119 - 1,644,479 (+)	protein coding	Day12	Day1	41.9	1.5	34	11	65.4	1.8	Late Trophozoite	Early Ring	47.1	1.8	null	null	null	null	null	null	null	null	Hour32	Hour16	0	23.1	null	null	null	null	2.4.1.130 (Transferred entry: 2.4.1.258, 2.4.1.259, 2.4.1.260 and 2.4.1.261)	dolichyl-phosphate-mannose-glycolipid alpha-mannosyltransferase activity	GPI anchor biosynthetic process	intrinsic to endoplasmic reticulum membrane	null	GPI anchor biosynthetic process	intrinsic to endoplasmic reticulum membrane	3	2	1		FALSE
drug/metabolite exporter, drug/metabolite transporter	PF07_0064_1o1	PF07_0064_1o1_183	PF3D7_0715800	PF07_0064	PF3D7_0715800	Pf3D7_07_v3	PF07_0064	Pf3D7_07_v3: 695,600 - 696,904 (-)	protein coding	Day12	Day1	92	5.1	32	8	95.3	7.4	Late Trophozoite	Merozoite	81.6	3.1	null	null	null	null	null	null	null	null	Hour32	Hour16	0	24.1	null	null	null	null	3.6.3.44 (Xenobiotic-transporting ATPase)	null	null	membrane	null	null	membrane	5	2	3		FALSE
dynein beta chain, putative	PF14_0626e5s2	PF14_0626e5s2_503	PF3D7_1465800	PF14_0626	PF3D7_1465800	Pf3D7_14_v3	PF14_0626	Pf3D7_14_v3: 2,662,020 - 2,682,705 (+)	protein coding	Day12	Day1	7.2	1.3	46	5	54.3	1.4	Merozoite	Late Schizogony	8.3	1.1	null	null	null	null	null	null	null	null	Hour48	Hour16	0	8.3	null	null	null	null	null	microtubule motor activity	microtubule-based movement	dynein complex	binding, microtubule motor activity	microtubule-based movement	dynein complex	1	1	0		FALSE
dynein beta chain, putative	PF14_0626e4s2	PF14_0626e4s2_502	PF3D7_1465800	PF14_0626	PF3D7_1465800	Pf3D7_14_v3	PF14_0626	Pf3D7_14_v3: 2,662,020 - 2,682,705 (+)	protein coding	Day12	Day1	7.2	1.3	46	5	54.3	1.4	Merozoite	Late Schizogony	8.3	1.1	null	null	null	null	null	null	null	null	Hour48	Hour16	0	8.3	null	null	null	null	null	microtubule motor activity	microtubule-based movement	dynein complex	binding, microtubule motor activity	microtubule-based movement	dynein complex	10	9	1		FALSE
dynein heavy chain, putative	PF11_0240e2s5	PF11_0240e2s5_329	PF3D7_1122900	PF11_0240	PF3D7_1122900	Pf3D7_11_v3	PF11_0240	Pf3D7_11_v3: 878,969 - 895,273 (+)	protein coding	Day12	Day1	15.9	1.3	48	34	79.7	1.5	Merozoite	Early Schizogony	13.8	1.2	null	null	null	null	null	null	null	null	Hour40	Hour16	0	12.3	null	null	null	null	null	ATP binding, ATPase activity, microtubule motor activity, motor activity	microtubule-based movement	dynein complex	ATP binding, ATPase activity, microtubule motor activity, nucleoside-triphosphatase activity, nucleotide binding	microtubule-based movement	dynein complex	7	6	1		FALSE
dynein heavy chain, putative	PF11_0240e2s3	PF11_0240e2s3_328	PF3D7_1122900	PF11_0240	PF3D7_1122900	Pf3D7_11_v3	PF11_0240	Pf3D7_11_v3: 878,969 - 895,273 (+)	protein coding	Day12	Day1	15.9	1.3	48	34	79.7	1.5	Merozoite	Early Schizogony	13.8	1.2	null	null	null	null	null	null	null	null	Hour40	Hour16	0	12.3	null	null	null	null	null	ATP binding, ATPase activity, microtubule motor activity, motor activity	microtubule-based movement	dynein complex	ATP binding, ATPase activity, microtubule motor activity, nucleoside-triphosphatase activity, nucleotide binding	microtubule-based movement	dynein complex	5	5	0		FALSE
dynein heavy chain, putative	PF11_0240e2s2	PF11_0240e2s2_327	PF3D7_1122900	PF11_0240	PF3D7_1122900	Pf3D7_11_v3	PF11_0240	Pf3D7_11_v3: 878,969 - 895,273 (+)	protein coding	Day12	Day1	15.9	1.3	48	34	79.7	1.5	Merozoite	Early Schizogony	13.8	1.2	null	null	null	null	null	null	null	null	Hour40	Hour16	0	12.3	null	null	null	null	null	ATP binding, ATPase activity, microtubule motor activity, motor activity	microtubule-based movement	dynein complex	ATP binding, ATPase activity, microtubule motor activity, nucleoside-triphosphatase activity, nucleotide binding	microtubule-based movement	dynein complex	0	0	0		FALSE
dynein heavy chain, putative	PF10_0224e1s4	PF10_0224e1s4_266	PF3D7_1023100	PF10_0224	PF3D7_1023100	Pf3D7_10_v3	PF10_0224	Pf3D7_10_v3: 963,497 - 980,560 (-)	protein coding	Day12	Day1	14.3	1.5	27	10	47.2	1.8	Merozoite	Early Schizogony	13.9	1.3	null	null	null	null	null	null	null	null	Hour48	Hour16	0	11	null	null	null	null	null	ATP binding, ATPase activity, microtubule motor activity, motor activity	microtubule-based movement, microtubule-based process	dynein complex	ATP binding, ATPase activity, microtubule motor activity	microtubule-based movement	dynein complex	26	17	9		FALSE
dynein heavy chain, putative	PF10_0224e1s3	PF10_0224e1s3_265	PF3D7_1023100	PF10_0224	PF3D7_1023100	Pf3D7_10_v3	PF10_0224	Pf3D7_10_v3: 963,497 - 980,560 (-)	protein coding	Day12	Day1	14.3	1.5	27	10	47.2	1.8	Merozoite	Early Schizogony	13.9	1.3	null	null	null	null	null	null	null	null	Hour48	Hour16	0	11	null	null	null	null	null	ATP binding, ATPase activity, microtubule motor activity, motor activity	microtubule-based movement, microtubule-based process	dynein complex	ATP binding, ATPase activity, microtubule motor activity	microtubule-based movement	dynein complex	24	17	7		FALSE
E1-E2_ATPase/hydrolase, putative	PFI0240c-e1s1	PFI0240c-e1s1_762	PF3D7_0904900	PFI0240c	PF3D7_0904900	Pf3D7_09_v3	PFI0240c	Pf3D7_09_v3: 225,019 - 232,831 (-)	protein coding	Day2	Day8	46.2	1.6	30	15	85.4	2.9	Late Trophozoite	Early Ring	53.8	2.3	null	null	null	null	null	null	null	null	Hour32	Hour16	0	10.8	null	null	null	null	3.6.3.12 (Potassium-transporting ATPase); 3.6.3.4 (Copper-exporting ATPase)	ATP binding, ATPase activity, coupled to transmembrane movement of ions, phosphorylative mechanism, copper ion binding	ATP biosynthetic process, copper ion transport, metabolic process	host cell plasma membrane, plasma membrane	ATP binding, catalytic activity, metal ion binding, nucleotide binding	ATP biosynthetic process, metabolic process, metal ion transport	membrane	12	10	2		FALSE
E1-E2_ATPase/hydrolase, putative	PFI0240c-e1s2	PFI0240c-e1s2_763	PF3D7_0904900	PFI0240c	PF3D7_0904900	Pf3D7_09_v3	PFI0240c	Pf3D7_09_v3: 225,019 - 232,831 (-)	protein coding	Day2	Day8	46.2	1.6	30	15	85.4	2.9	Late Trophozoite	Early Ring	53.8	2.3	null	null	null	null	null	null	null	null	Hour32	Hour16	0	10.8	null	null	null	null	3.6.3.12 (Potassium-transporting ATPase); 3.6.3.4 (Copper-exporting ATPase)	ATP binding, ATPase activity, coupled to transmembrane movement of ions, phosphorylative mechanism, copper ion binding	ATP biosynthetic process, copper ion transport, metabolic process	host cell plasma membrane, plasma membrane	ATP binding, catalytic activity, metal ion binding, nucleotide binding	ATP biosynthetic process, metabolic process, metal ion transport	membrane	1	1	0		FALSE
early transcribed membrane protein	PFE1590w	PFE1590w_722	PF3D7_0532100	PFE1590w	PF3D7_0532100	Pf3D7_05_v3	MAL5P1.312, PFE1590w	Pf3D7_05_v3: 1,301,224 - 1,301,769 (+)	protein coding	Day1	Day12	98.9	42.4	18	41	100	4	Early Trophozoite	Late Schizogony	99.8	5.6	null	null	null	null	null	null	null	null	Hour24	Hour48	0	13.8	null	null	null	null	null	null	null	null	null	null	null	32	18	14		FALSE
early transcribed membrane protein 10.1, etramp 10.1	PF10_0019_1o1	PF10_0019_1o1_224	PF3D7_1001500	PF10_0019	PF3D7_1001500	Pf3D7_10_v3	PF10_0019	Pf3D7_10_v3: 81,416 - 81,739 (-)	protein coding	Day3	Day12	99	12.4	8	33	100	40.6	Early Ring	Early Schizogony	99.6	16.2	null	null	null	null	null	null	null	null	Hour8	Hour32	0	27.5	null	null	null	null	null	null	null	membrane	null	null	null	13	12	1		FALSE
early transcribed membrane protein 13, ETRAMP13	PF13_0012_1o1	PF13_0012_1o1_374	PF3D7_1302200	PF13_0012	PF3D7_1302200	Pf3D7_13_v3	PF13_0012	Pf3D7_13_v3: 123,726 - 124,415 (-)	protein coding	Day12	Day8	45.4	2.7	1	28	57.7	3.8	Merozoite	Early Ring	30.4	1.8	null	null	null	null	null	null	null	null	Hour0	Hour16	0	8.1	null	null	null	null	null	null	null	apicoplast	null	null	null	0	0	0		FALSE
early transcribed membrane protein 14.1, etramp14.1	PF14_0016_1o1	PF14_0016_1o1_430	PF3D7_1401400	PF14_0016	PF3D7_1401400	Pf3D7_14_v3	PF14_0016	Pf3D7_14_v3: 53,411 - 53,734 (-)	protein coding	Day3	Day12	99.4	7	48	30	100	37.2	Merozoite	Late Trophozoite	99.7	6.6	null	null	null	null	null	null	null	null	Hour0	Hour32	0	97	null	null	null	null	null	null	null	membrane	null	null	null	19	16	3		FALSE
early transcribed membrane protein 2, ETRAMP2	PFB0120w_1o1	PFB0120w_1o1_562	PF3D7_0202500	PFB0120w	PF3D7_0202500	Pf3D7_02_v3	PF02_0025, PFB0120w	Pf3D7_02_v3: 127,994 - 128,314 (+)	protein coding	Day3	Day8	99.9	8.3	45	28	100	59.9	Merozoite	Late Trophozoite	100	10.8	null	null	null	null	null	null	null	null	Hour8	Hour32	0	11.9	null	null	null	null	null	null	null	apicoplast, membrane	null	null	null	7	7	0		FALSE
early transcribed membrane protein 4, ETRAMP4	PFD1120c_1o1	PFD1120c_1o1_666	PF3D7_0423700	PFD1120c	PF3D7_0423700	Pf3D7_04_v3	MAL4P1.219, PFD1120c	Pf3D7_04_v3: 1,071,435 - 1,071,845 (-)	protein coding	Day2	Day12	98.7	4.6	36	18	99.9	13.7	Late Schizogony	Late Ring	98.1	3.9	null	null	null	null	null	null	null	null	Hour40	Hour16	0	6.8	null	null	null	null	null	null	null	membrane	null	null	null	21	12	9		TRUE
Ebl-1 like protein, putative	PFA0125ce1s2	PFA0125ce1s2_536	PF3D7_0102500	PFA0125c	PF3D7_0102500	Pf3D7_01_v3	MAL1P1.16, PFA0125c	Pf3D7_01_v3: 110,750 - 115,799 (-)	protein coding	Day3	Day8	55.7	2.2	43	24	97.9	50.8	Late Schizogony	Early Trophozoite	91.5	9.1	null	null	null	null	null	null	null	null	Hour48	Hour16	0	13.7	null	null	null	null	null	receptor activity, sialic acid binding	cell-cell adhesion, entry into host cell, pathogenesis	integral to membrane, microneme	receptor activity	pathogenesis	integral to membrane	19	15	4		FALSE
elongation factor (EF-TS), putative	PFC0225c_1o2	PFC0225c_1o2_608	PF3D7_0305000	PFC0225c	PF3D7_0305000	Pf3D7_03_v3	MAL3P2.14, PFC0225c	Pf3D7_03_v3: 234,058 - 235,334 (-)	protein coding	Day12	Day3	72.3	2.6	11	25	73.8	1.6	Late Trophozoite	Merozoite	61	2	null	null	null	null	null	null	null	null	Hour48	Hour16	0	4.6	null	null	null	null	null	translation elongation factor activity	translational elongation	apicoplast, intracellular	protein binding, translation elongation factor activity	translational elongation	intracellular	4	1	3		FALSE
elongation factor 1-gamma, putative	PF13_0214e2s1	PF13_0214e2s1_410	PF3D7_1338300	PF13_0214	PF3D7_1338300	Pf3D7_13_v3	PF13_0214	Pf3D7_13_v3: 1,548,692 - 1,550,396 (+)	protein coding	Day1	Day6	99.1	2	19	38	98.2	4	Early Trophozoite	Merozoite	99.5	5.9	null	null	null	null	null	null	null	null	Hour24	Hour0	0	5.5	null	null	null	null	2.5.1.18 (Glutathione transferase)	glutathione transferase activity, translation elongation factor activity	translational elongation	eukaryotic translation elongation factor 1 complex	protein binding, translation elongation factor activity	translational elongation	eukaryotic translation elongation factor 1 complex	0	0	0		FALSE
endomembrane protein 70, putative	PF10_0208_4o7	PF10_0208_4o7_258	PF3D7_1021400	PF10_0208	PF3D7_1021400	Pf3D7_10_v3	PF10_0208	Pf3D7_10_v3: 863,907 - 866,742 (+)	protein coding	Day2	Day12	88.6	1.8	5	24	85.2	1.7	Late Trophozoite	Merozoite	88.2	1.6	null	null	null	null	null	null	null	null	Hour32	Hour16	0	2.8	null	null	null	null	null	null	null	integral to membrane	null	null	integral to membrane	0	0	0		FALSE
endoplasmin homolog precursor, putative	PFL1070ce1s1	PFL1070ce1s1_848	PF3D7_1222300	PFL1070c	PF3D7_1222300	Pf3D7_12_v3	2277.t00214, MAL12P1.214, PFL1070c	Pf3D7_12_v3: 883,567 - 886,032 (-)	protein coding	Day8	Day1	75.4	1.4	28	4	98	4.4	Early Trophozoite	Merozoite	83.7	2.7	null	null	null	null	null	null	null	null	Hour32	Hour8	0	5.8	null	null	null	null	null	ATP binding, unfolded protein binding	protein folding, response to heat	endoplasmic reticulum	ATP binding, unfolded protein binding	protein folding, response to stress	null	17	12	5		FALSE
epsilon DNA polymerase, putative	PFL1655c_2o2	PFL1655c_2o2_866	PF3D7_1234300	PFL1655c	PF3D7_1234300	Pf3D7_12_v3	2277.t00331, MAL12P1.330, PFL1655c	Pf3D7_12_v3: 1,433,820 - 1,435,995 (-)	protein coding	Day2	Day12	16	1.4	24	10	69.5	2.1	Late Trophozoite	Early Ring	34.1	1.8	null	null	null	null	null	null	null	null	Hour48	Hour16	0	17	null	null	null	null	2.7.7.7 (DNA-directed DNA polymerase)	DNA binding, DNA-directed DNA polymerase activity	DNA replication	nucleus	DNA binding, DNA-directed DNA polymerase activity	DNA replication	null	0	0	0		FALSE
erythrocyte binding antigen 175	MAL7P1.176-s2	MAL7P1.176-s2_111	PF3D7_0731500	MAL7P1.176	PF3D7_0731500	Pf3D7_07_v3	MAL7P1.176, PF07_0128	Pf3D7_07_v3: 1,358,055 - 1,362,929 (+)	protein coding	Day3	Day8	93.4	10.4	43	26	99.9	114.7	Merozoite	Early Trophozoite	97.8	23.4	null	null	null	null	null	null	null	null	Hour0	Hour32	0	17.8	null	null	null	null	null	host cell surface receptor binding, receptor activity	entry into host cell, pathogenesis	integral to membrane, microneme	receptor activity	pathogenesis	integral to membrane	30	17	13		TRUE
erythrocyte binding antigen 175	MAL7P1.176-s1	MAL7P1.176-s1_110	PF3D7_0731500	MAL7P1.176	PF3D7_0731500	Pf3D7_07_v3	MAL7P1.176, PF07_0128	Pf3D7_07_v3: 1,358,055 - 1,362,929 (+)	protein coding	Day3	Day8	93.4	10.4	43	26	99.9	114.7	Merozoite	Early Trophozoite	97.8	23.4	null	null	null	null	null	null	null	null	Hour0	Hour32	0	17.8	null	null	null	null	null	host cell surface receptor binding, receptor activity	entry into host cell, pathogenesis	integral to membrane, microneme	receptor activity	pathogenesis	integral to membrane	1	1	0		FALSE
erythrocyte membrane protein 1 (PfEMP1)	PF11_0008e1s3	PF11_0008e1s3_296	PF3D7_1100200	PF11_0008	PF3D7_1100200	Pf3D7_11_v3	PF11_0008	Pf3D7_11_v3: 32,666 - 42,386 (-)	protein coding	Day1	Day2	40.4	1.3	7	29	25.8	1.3	Early Ring	Early Trophozoite	70.8	1.5	null	null	null	null	null	null	null	null	Hour8	Hour32	0	4.9	null	null	null	null	null	cell adhesion molecule binding, host cell surface receptor binding, receptor activity	antigenic variation, cell-cell adhesion, cytoadherence to microvasculature, mediated by symbiont protein, modulation by symbiont of host erythrocyte aggregation, pathogenesis	host cell plasma membrane, infected host cell surface knob, integral to membrane	receptor activity	pathogenesis	integral to membrane	4	2	2		TRUE
erythrocyte membrane protein 1 (PfEMP1)	PF08_0141e2s1	PF08_0141e2s1_221	PF3D7_0800200	PF08_0141	PF3D7_0800200	Pf3D7_08_v3	MAL8P1.167, PF08_0141	Pf3D7_08_v3: 29,700 - 39,033 (-)	protein coding	Day1	Day2	44.6	1.3	15	26	42.1	1.2	Early Ring	Early Schizogony	59.8	1.8	null	null	null	null	null	null	null	null	Hour8	Hour32	0	3.5	null	null	null	null	null	cell adhesion molecule binding, receptor activity	antigenic variation, cell-cell adhesion, cytoadherence to microvasculature, mediated by symbiont protein, modulation by symbiont of host erythrocyte aggregation, pathogenesis	host cell plasma membrane, infected host cell surface knob, integral to membrane	receptor activity	pathogenesis	integral to membrane	30	18	12		TRUE
erythrocyte membrane protein 1 (PfEMP1)	PF08_0107e2s1	PF08_0107e2s1_211	PF3D7_0808600	PF08_0107	PF3D7_0808600	Pf3D7_08_v3	MAL8P1.119, PF08_0107	Pf3D7_08_v3: 431,165 - 439,051 (+)	protein coding	Day3	Day2	70.1	1.3	1	27	65.7	1.7	Early Ring	Early Schizogony	89.3	3.2	null	null	null	null	null	null	null	null	Hour8	Hour32	0	9.2	null	null	null	null	null	cell adhesion molecule binding, receptor activity	antigenic variation, cell-cell adhesion, cytoadherence to microvasculature, mediated by symbiont protein, modulation by symbiont of host erythrocyte aggregation, pathogenesis	host cell plasma membrane, infected host cell surface knob, integral to membrane	receptor activity	pathogenesis	integral to membrane	27	15	12		TRUE
erythrocyte membrane protein 1 (PfEMP1)	PF08_0140e1s1	PF08_0140e1s1_219	PF3D7_0800300	PF08_0140	PF3D7_0800300	Pf3D7_08_v3	MAL8P1.166, PF08_0140	Pf3D7_08_v3: 40,948 - 50,939 (+)	protein coding	Day12	Day2	49.1	1.4	7	36	46.6	1.4	Early Ring	Early Schizogony	72.3	1.7	null	null	null	null	null	null	null	null	Hour8	Hour32	0	8.7	null	null	null	null	null	cell adhesion molecule binding, receptor activity	antigenic variation, cell-cell adhesion, cytoadherence to microvasculature, mediated by symbiont protein, modulation by symbiont of host erythrocyte aggregation, pathogenesis	host cell plasma membrane, infected host cell surface knob, integral to membrane	receptor activity	pathogenesis	integral to membrane	15	11	4		FALSE
erythrocyte membrane protein 1 (PfEMP1)	PF11_0008e1s2	PF11_0008e1s2_295	PF3D7_1100200	PF11_0008	PF3D7_1100200	Pf3D7_11_v3	PF11_0008	Pf3D7_11_v3: 32,666 - 42,386 (-)	protein coding	Day1	Day2	40.4	1.3	7	29	25.8	1.3	Early Ring	Early Trophozoite	70.8	1.5	null	null	null	null	null	null	null	null	Hour8	Hour32	0	4.9	null	null	null	null	null	cell adhesion molecule binding, host cell surface receptor binding, receptor activity	antigenic variation, cell-cell adhesion, cytoadherence to microvasculature, mediated by symbiont protein, modulation by symbiont of host erythrocyte aggregation, pathogenesis	host cell plasma membrane, infected host cell surface knob, integral to membrane	receptor activity	pathogenesis	integral to membrane	0	0	0		FALSE
erythrocyte membrane protein 1 (PfEMP1)	PFD0995ce2s1	PFD0995ce2s1_661	PF3D7_0420700	PFD0995c	PF3D7_0420700	Pf3D7_04_v3	MAL4P1.194, PFD0995c	Pf3D7_04_v3: 935,031 - 941,875 (-)	protein coding	Day1	Day2	67.6	2.2	12	41	44	1.6	Early Ring	Late Trophozoite	91.1	6.1	null	null	null	null	null	null	null	null	Hour8	Hour32	0	7	null	null	null	null	null	cell adhesion molecule binding, receptor activity	antigenic variation, cell-cell adhesion, cytoadherence to microvasculature, mediated by symbiont protein, modulation by symbiont of host erythrocyte aggregation, pathogenesis	host cell plasma membrane, infected host cell surface knob, integral to membrane	receptor activity	pathogenesis	integral to membrane	30	18	12		TRUE
erythrocyte membrane protein 1 (PfEMP1)	PF07_0048e2s1	PF07_0048e2s1_180	PF3D7_0711700	PF07_0048	PF3D7_0711700	Pf3D7_07_v3	PF07_0048	Pf3D7_07_v3: 511,950 - 519,425 (-)	protein coding	Day1	Day2	70.5	1.7	11	26	44.5	1.8	Early Ring	Early Schizogony	91.2	4.5	null	null	null	null	null	null	null	null	Hour8	Hour32	0	6.6	null	null	null	null	null	cell adhesion molecule binding, receptor activity	antigenic variation, cell-cell adhesion, cytoadherence to microvasculature, mediated by symbiont protein, modulation by symbiont of host erythrocyte aggregation, pathogenesis	host cell plasma membrane, infected host cell surface knob, integral to membrane	receptor activity	pathogenesis	integral to membrane	19	11	8		TRUE
erythrocyte membrane protein 1 (PfEMP1)	PF11_0008e1s1	PF11_0008e1s1_294	PF3D7_1100200	PF11_0008	PF3D7_1100200	Pf3D7_11_v3	PF11_0008	Pf3D7_11_v3: 32,666 - 42,386 (-)	protein coding	Day1	Day2	40.4	1.3	7	29	25.8	1.3	Early Ring	Early Trophozoite	70.8	1.5	null	null	null	null	null	null	null	null	Hour8	Hour32	0	4.9	null	null	null	null	null	cell adhesion molecule binding, host cell surface receptor binding, receptor activity	antigenic variation, cell-cell adhesion, cytoadherence to microvasculature, mediated by symbiont protein, modulation by symbiont of host erythrocyte aggregation, pathogenesis	host cell plasma membrane, infected host cell surface knob, integral to membrane	receptor activity	pathogenesis	integral to membrane	0	0	0		FALSE
erythrocyte membrane protein 1 (PfEMP1)	PF08_0107e1s2	PF08_0107e1s2_210	PF3D7_0808600	PF08_0107	PF3D7_0808600	Pf3D7_08_v3	MAL8P1.119, PF08_0107	Pf3D7_08_v3: 431,165 - 439,051 (+)	protein coding	Day3	Day2	70.1	1.3	1	27	65.7	1.7	Early Ring	Early Schizogony	89.3	3.2	null	null	null	null	null	null	null	null	Hour8	Hour32	0	9.2	null	null	null	null	null	cell adhesion molecule binding, receptor activity	antigenic variation, cell-cell adhesion, cytoadherence to microvasculature, mediated by symbiont protein, modulation by symbiont of host erythrocyte aggregation, pathogenesis	host cell plasma membrane, infected host cell surface knob, integral to membrane	receptor activity	pathogenesis	integral to membrane	1	1	0		FALSE
erythrocyte membrane protein 1 (PfEMP1)	PF08_0140e2s1	PF08_0140e2s1_220	PF3D7_0800300	PF08_0140	PF3D7_0800300	Pf3D7_08_v3	MAL8P1.166, PF08_0140	Pf3D7_08_v3: 40,948 - 50,939 (+)	protein coding	Day12	Day2	49.1	1.4	7	36	46.6	1.4	Early Ring	Early Schizogony	72.3	1.7	null	null	null	null	null	null	null	null	Hour8	Hour32	0	8.7	null	null	null	null	null	cell adhesion molecule binding, receptor activity	antigenic variation, cell-cell adhesion, cytoadherence to microvasculature, mediated by symbiont protein, modulation by symbiont of host erythrocyte aggregation, pathogenesis	host cell plasma membrane, infected host cell surface knob, integral to membrane	receptor activity	pathogenesis	integral to membrane	17	13	4		FALSE
erythrocyte membrane protein 1 (PfEMP1)	PFD0995ce1s2	PFD0995ce1s2_660	PF3D7_0420700	PFD0995c	PF3D7_0420700	Pf3D7_04_v3	MAL4P1.194, PFD0995c	Pf3D7_04_v3: 935,031 - 941,875 (-)	protein coding	Day1	Day2	67.6	2.2	12	41	44	1.6	Early Ring	Late Trophozoite	91.1	6.1	null	null	null	null	null	null	null	null	Hour8	Hour32	0	7	null	null	null	null	null	cell adhesion molecule binding, receptor activity	antigenic variation, cell-cell adhesion, cytoadherence to microvasculature, mediated by symbiont protein, modulation by symbiont of host erythrocyte aggregation, pathogenesis	host cell plasma membrane, infected host cell surface knob, integral to membrane	receptor activity	pathogenesis	integral to membrane	3	3	0		FALSE
erythrocyte membrane protein 1 (PfEMP1)	PF13_0003e1s1	PF13_0003e1s1_371	PF3D7_1300300	PF13_0003	PF3D7_1300300	Pf3D7_13_v3	PF13_0003	Pf3D7_13_v3: 33,959 - 44,742 (-)	protein coding	Day3	Day2	43.5	1.4	42	1	82.7	1.3	Early Ring	Early Schizogony	63.3	1.5	null	null	null	null	null	null	null	null	Hour8	Hour32	0	16.5	null	null	null	null	null	cell adhesion molecule binding, receptor activity	antigenic variation, cell-cell adhesion, cytoadherence to microvasculature, mediated by symbiont protein, modulation by symbiont of host erythrocyte aggregation, pathogenesis	host cell plasma membrane, infected host cell surface knob, integral to membrane	receptor activity	pathogenesis	integral to membrane	5	5	0		FALSE
erythrocyte membrane protein 1 (PfEMP1), truncated	PFB1045w	PFB1045w_596	PF3D7_0223300	PFB1045w	PF3D7_0223300	Pf3D7_02_v3	PF02_0221, PFB1045w	Pf3D7_02_v3: 909,350 - 911,054 (+)	protein coding	Day8	Day2	28.5	1.2	10	48	29.4	1.8	Early Ring	Early Schizogony	62.3	1.8	null	null	null	null	null	null	null	null	Hour48	Hour8	0	9.4	null	null	null	null	null	null	null	null	null	null	null	29	17	12		TRUE
erythrocyte membrane protein 1, PfEMP1	PFF0845c-s3	PFF0845c-s3_731	PF3D7_0617400	PFF0845c	PF3D7_0617400	Pf3D7_06_v3	2270.t00065, MAL6P1.252, PFF0845c	Pf3D7_06_v3: 723,117 - 731,490 (-)	protein coding	Day12	Day2	42.7	1.2	12	41	80.1	2	Early Ring	Late Trophozoite	85.4	3.4	null	null	null	null	null	null	null	null	Hour8	Hour24	0	2.7	null	null	null	null	null	cell adhesion molecule binding, receptor activity	antigenic variation, cell-cell adhesion, cytoadherence to microvasculature, mediated by symbiont protein, modulation by symbiont of host erythrocyte aggregation, pathogenesis	host cell plasma membrane, infected host cell surface knob, integral to membrane	receptor activity	pathogenesis	integral to membrane	9	8	1		FALSE
erythrocyte membrane protein 1, PfEMP1	PFF0845c-s1	PFF0845c-s1_729	PF3D7_0617400	PFF0845c	PF3D7_0617400	Pf3D7_06_v3	2270.t00065, MAL6P1.252, PFF0845c	Pf3D7_06_v3: 723,117 - 731,490 (-)	protein coding	Day12	Day2	42.7	1.2	12	41	80.1	2	Early Ring	Late Trophozoite	85.4	3.4	null	null	null	null	null	null	null	null	Hour8	Hour24	0	2.7	null	null	null	null	null	cell adhesion molecule binding, receptor activity	antigenic variation, cell-cell adhesion, cytoadherence to microvasculature, mediated by symbiont protein, modulation by symbiont of host erythrocyte aggregation, pathogenesis	host cell plasma membrane, infected host cell surface knob, integral to membrane	receptor activity	pathogenesis	integral to membrane	0	0	0		FALSE
erythrocyte membrane protein 1, PfEMP1	PFF0845c-s4	PFF0845c-s4_732	PF3D7_0617400	PFF0845c	PF3D7_0617400	Pf3D7_06_v3	2270.t00065, MAL6P1.252, PFF0845c	Pf3D7_06_v3: 723,117 - 731,490 (-)	protein coding	Day12	Day2	42.7	1.2	12	41	80.1	2	Early Ring	Late Trophozoite	85.4	3.4	null	null	null	null	null	null	null	null	Hour8	Hour24	0	2.7	null	null	null	null	null	cell adhesion molecule binding, receptor activity	antigenic variation, cell-cell adhesion, cytoadherence to microvasculature, mediated by symbiont protein, modulation by symbiont of host erythrocyte aggregation, pathogenesis	host cell plasma membrane, infected host cell surface knob, integral to membrane	receptor activity	pathogenesis	integral to membrane	26	17	9		TRUE
erythrocyte membrane protein 1, PfEMP1	PFB0010w	PFB0010w_558	PF3D7_0200100	PFB0010w	PF3D7_0200100	Pf3D7_02_v3	PF02_0001, PFB0010w	Pf3D7_02_v3: 25,232 - 31,168 (+)	protein coding	Day3	Day2	46.8	1.2	17	34	98.7	5.7	Early Ring	Early Schizogony	69.7	2	null	null	null	null	null	null	null	null	Hour8	Hour24	0	3.4	null	null	null	null	null	cell adhesion molecule binding, host cell surface receptor binding, receptor activity	antigenic variation, cell-cell adhesion, cytoadherence to microvasculature, mediated by symbiont protein, pathogenesis	host cell plasma membrane, infected host cell surface knob, integral to membrane	receptor activity	pathogenesis	integral to membrane	9	7	2		FALSE
erythrocyte membrane protein 1, PfEMP1	PFF0845c-s2	PFF0845c-s2_730	PF3D7_0617400	PFF0845c	PF3D7_0617400	Pf3D7_06_v3	2270.t00065, MAL6P1.252, PFF0845c	Pf3D7_06_v3: 723,117 - 731,490 (-)	protein coding	Day12	Day2	42.7	1.2	12	41	80.1	2	Early Ring	Late Trophozoite	85.4	3.4	null	null	null	null	null	null	null	null	Hour8	Hour24	0	2.7	null	null	null	null	null	cell adhesion molecule binding, receptor activity	antigenic variation, cell-cell adhesion, cytoadherence to microvasculature, mediated by symbiont protein, modulation by symbiont of host erythrocyte aggregation, pathogenesis	host cell plasma membrane, infected host cell surface knob, integral to membrane	receptor activity	pathogenesis	integral to membrane	1	1	0		FALSE
erythrocyte membrane protein 1, PfEMP1	PF13_0003-s2	PF13_0003-s2_372	PF3D7_1300300	PF13_0003	PF3D7_1300300	Pf3D7_13_v3	PF13_0003	Pf3D7_13_v3: 33,959 - 44,742 (-)	protein coding	Day3	Day2	43.5	1.4	42	1	82.7	1.3	Early Ring	Early Schizogony	63.3	1.5	null	null	null	null	null	null	null	null	Hour8	Hour32	0	16.5	null	null	null	null	null	cell adhesion molecule binding, receptor activity	antigenic variation, cell-cell adhesion, cytoadherence to microvasculature, mediated by symbiont protein, modulation by symbiont of host erythrocyte aggregation, pathogenesis	host cell plasma membrane, infected host cell surface knob, integral to membrane	receptor activity	pathogenesis	integral to membrane	28	18	10		TRUE
Erythrocyte membrane protein, putative	PF10_0355_1o1	PF10_0355_1o1_285	PF3D7_1036300	PF10_0355	PF3D7_1036300	Pf3D7_10_v3	PF10_0355	Pf3D7_10_v3: 1,432,498 - 1,434,786 (+)	protein coding	Day12	Day3	47.3	1.6	42	24	69.1	2.6	Late Schizogony	Early Trophozoite	76	1.9	null	null	null	null	null	null	null	null	Hour48	Hour16	0	14.6	null	null	null	null	null	receptor activity	pathogenesis	integral to membrane	receptor activity	pathogenesis	integral to membrane	8	8	0		FALSE
erythrocyte membrane-associated antigen	PF10_0177e1s1	PF10_0177e1s1_256	PF3D7_1018300	PF10_0177	PF3D7_1018300	Pf3D7_10_v3	PF10_0177, PF10_0177b	Pf3D7_10_v3: 729,809 - 732,856 (-)	protein coding	Day1	Day8	52.3	1.5	43	28	93.5	2.7	Merozoite	Early Schizogony	81.3	1.8	null	null	null	null	null	null	null	null	Hour8	Hour24	0	2.6	null	null	null	null	3.1.3.16 (Phosphoprotein phosphatase)	aspartic-type endopeptidase activity	proteolysis	null	null	null	null	11	10	1		FALSE
ethanolamine-phosphate cytidylyltransferase, putative	PF13_0253_1o3	PF13_0253_1o3_414	PF3D7_1347700	PF13_0253	PF3D7_1347700	Pf3D7_13_v3	PF13_0253	Pf3D7_13_v3: 1,908,960 - 1,910,885 (+)	protein coding	Day8	Day12	91.5	1.3	45	25	98.4	6.7	Merozoite	Late Trophozoite	98.9	11.5	null	null	null	null	null	null	null	null	Hour0	Hour48	0	9.6	null	null	null	null	2.7.7.14 (Ethanolamine-phosphate cytidylyltransferase)	ethanolamine-phosphate cytidylyltransferase activity, nucleotidyltransferase activity	biosynthetic process, phospholipid biosynthetic process	cytosol	catalytic activity, nucleotidyltransferase activity	biosynthetic process	null	3	1	2		FALSE
eukaryotic translation initiation factor 2b, subunit 2, putative	PFL2430c	PFL2430c_882	PF3D7_1250600	PFL2430c	PF3D7_1250600	Pf3D7_12_v3	2277.t00486, MAL12P1.484, PFL2430c	Pf3D7_12_v3: 2,071,602 - 2,073,641 (-)	protein coding	Day8	Day1	70.9	1.3	6	39	73.6	2	Early Ring	Merozoite	58.8	1.6	null	null	null	null	null	null	null	null	Hour8	Hour48	0	5	null	null	null	null	null	GTP binding	cellular metabolic process, translational initiation	eukaryotic translation initiation factor 2B complex	null	cellular metabolic process	null	16	11	5		FALSE
eukaryotic translation initiation factor 3 subunit 10, putative	PFL0625c-s1	PFL0625c-s1_833	PF3D7_1212700	PFL0625c	PF3D7_1212700	Pf3D7_12_v3	2277.t00126, MAL12P1.125, PFL0625c	Pf3D7_12_v3: 558,047 - 562,180 (-)	protein coding	Day1	Day12	74.5	2.3	15	38	99.8	3.2	Early Ring	Late Trophozoite	90.2	3.5	null	null	null	null	null	null	null	null	Hour8	Hour48	0	7.7	null	null	null	null	null	translation initiation factor activity	regulation of translational initiation	eukaryotic translation initiation factor 3 complex	protein binding	null	null	0	0	0		FALSE
eukaryotictranslation initiation factor 5, putative	PFL0335c_1o1	PFL0335c_1o1_820	PF3D7_1206700	PFL0335c	PF3D7_1206700	Pf3D7_12_v3	2277.t00068, MAL12P1.67, PFL0335c	Pf3D7_12_v3: 301,129 - 302,826 (-)	protein coding	Day2	Day12	90.2	1.6	18	38	96	2.2	Early Trophozoite	Merozoite	89.9	2.3	null	null	null	null	null	null	null	null	Hour8	Hour40	0	3.5	null	null	null	null	null	translation initiation factor activity	regulation of translational initiation, translational initiation	null	binding, translation initiation factor activity	translational initiation	null	0	0	0		FALSE
exonuclease, putative	PF13_0208_1o2	PF13_0208_1o2_408	PF3D7_1337300	PF13_0208	PF3D7_1337300	Pf3D7_13_v3	PF13_0208	Pf3D7_13_v3: 1,503,015 - 1,506,022 (+)	protein coding	Day1	Day3	36	1.6	19	36	84	2.7	Early Trophozoite	Early Schizogony	54.3	1.8	null	null	null	null	null	null	null	null	Hour24	Hour48	0	3.7	null	null	null	null	3.1.11.1 (Exodeoxyribonuclease I); 3.1.16.1 (Spleen exonuclease)	exonuclease activity, nucleic acid binding	null	intracellular	exonuclease activity, nucleic acid binding	null	intracellular	0	0	0		FALSE
exonuclease, putative	PF11_0074_2o6	PF11_0074_2o6_303	PF3D7_1106300	PF11_0074	PF3D7_1106300	Pf3D7_11_v3	PF11_0074	Pf3D7_11_v3: 263,604 - 266,570 (-)	protein coding	Day2	Day12	83.9	2.5	26	6	51.5	1.5	Late Trophozoite	Early Ring	82.4	3.2	null	null	null	null	null	null	null	null	Hour32	Hour16	0	11.6	null	null	null	null	3.1.13.2 (Exoribonuclease H); 3.1.13.4 (Poly(A)-specific ribonuclease); 3.1.4.1 (Phosphodiesterase I)	exonuclease activity, nucleic acid binding	intein-mediated protein splicing	apicoplast, intracellular	exonuclease activity, nucleic acid binding	intein-mediated protein splicing	intracellular	20	15	5		FALSE
exported protein 2	PF14_0678e3s1	PF14_0678e3s1_519	PF3D7_1471100	PF14_0678	PF3D7_1471100	Pf3D7_14_v3	PF14_0678	Pf3D7_14_v3: 2,905,163 - 2,906,565 (-)	protein coding	Day1	Day12	97.8	7.3	21	38	99.8	1.9	Merozoite	Late Schizogony	99.1	2.8	null	null	null	null	null	null	null	null	Hour24	Hour48	0	5.5	null	null	null	null	null	null	null	symbiont-containing vacuole, symbiont-containing vacuole membrane	null	null	null	9	9	0		FALSE
falcipain 2 precursor	PF11_0165e1s1	PF11_0165e1s1_314	PF3D7_1115700	PF11_0165	PF3D7_1115700	Pf3D7_11_v3	PF11_0165	Pf3D7_11_v3: 592,130 - 593,584 (-)	protein coding	Day1	Day12	80.8	3.8	19	35	97.9	8.9	Early Trophozoite	Early Schizogony	93.2	4	null	null	null	null	null	null	null	null	Hour24	Hour48	0	39.2	null	null	null	null	3.4.22.- (Cysteine endopeptidases.)	cysteine-type endopeptidase activity	proteolysis	food vacuole, membrane	cysteine-type peptidase activity	proteolysis	null	0	0	0		FALSE
falcipain-2 precursor, putative	PF11_0161e1s1	PF11_0161e1s1_312	PF3D7_1115300	PF11_0161	PF3D7_1115300	Pf3D7_11_v3	PF11_0161	Pf3D7_11_v3: 581,250 - 582,698 (-)	protein coding	Day1	Day8	63.2	3.8	16	35	94.8	6.2	Early Trophozoite	Early Schizogony	87.9	3.5	null	null	null	null	null	null	null	null	Hour8	Hour40	0	10.2	null	null	null	null	3.4.22.- (Cysteine endopeptidases.)	cysteine-type endopeptidase activity	proteolysis	food vacuole	cysteine-type peptidase activity	proteolysis	null	2	2	0		FALSE
falcipain-3	PF11_0162e1s1	PF11_0162e1s1_313	PF3D7_1115400	PF11_0162	PF3D7_1115400	Pf3D7_11_v3	PF11_0162	Pf3D7_11_v3: 584,328 - 585,806 (-)	protein coding	Day2	Day12	82.7	1.6	1	19	97.1	1.7	Merozoite	Early Trophozoite	94.8	3.5	null	null	null	null	null	null	null	null	Hour32	Hour16	0	3.2	null	null	null	null	3.4.22.- (Cysteine endopeptidases.)	cysteine-type endopeptidase activity	hemoglobin catabolic process, proteolysis	food vacuole	cysteine-type peptidase activity	proteolysis	null	0	0	0		FALSE
Falstatin, putative	PFI0580c_2o2	PFI0580c_2o2_782	PF3D7_0911900	PFI0580c	PF3D7_0911900	Pf3D7_09_v3	PFI0580c	Pf3D7_09_v3: 538,221 - 539,872 (-)	protein coding	Day6	Day12	90.1	1.2	45	31	98.9	3.5	Merozoite	Early Schizogony	96.6	2.9	null	null	null	null	null	null	null	null	Hour8	Hour40	0	2.1	null	null	null	null	null	null	null	null	null	null	null	13	11	2		FALSE
fatty acyl coenzyme A synthetase-1, putative	PF14_0751-e1	PF14_0751-e1_534	PF3D7_1477900	PF14_0751	PF3D7_1477900	Pf3D7_14_v3	PF14_0751	Pf3D7_14_v3: 3,209,129 - 3,211,574 (+)	protein coding	Day1	Day8	33.8	1.7	1	31	56.7	1.4	Late Ring	Early Trophozoite	27.8	1.4	null	null	null	null	null	null	null	null	Hour48	Hour16	0	12.8	null	null	null	null	6.2.1.3 (Long-chain-fatty-acid--CoA ligase)	long-chain fatty acid-CoA ligase activity	fatty acid metabolic process	host cell cytoplasm, membrane	catalytic activity	metabolic process	null	2	2	0		FALSE
FIKK protein kinase	PFD1165w_2o3	PFD1165w_2o3_668	PF3D7_0424500	PFD1165w	PF3D7_0424500	Pf3D7_04_v3	MAL4P1.228, PFD1165w	Pf3D7_04_v3: 1,110,060 - 1,112,293 (+)	protein coding	Day3	Day6	49.3	1.8	1	28	92.8	12.3	Merozoite	Late Trophozoite	95.3	12.4	null	null	null	null	null	null	null	null	Hour0	Hour32	0	26.8	null	null	null	null	2.7.11.1 (Non-specific serine/threonine protein kinase)	ATP binding, protein serine/threonine kinase activity	protein phosphorylation	Maurer's cleft	ATP binding, protein kinase activity, protein serine/threonine kinase activity	protein phosphorylation	null	0	0	0		FALSE
flap exonuclease, putative	PFD0420c_1o1	PFD0420c_1o1_653	PF3D7_0408500	PFD0420c	PF3D7_0408500	Pf3D7_04_v3	MAL4P2.21, PFD0420c	Pf3D7_04_v3: 408,679 - 410,697 (-)	protein coding	Day2	Day12	69.2	1.8	35	14	80.7	3.2	Early Schizogony	Early Ring	85.3	3.3	null	null	null	null	null	null	null	null	Hour32	Hour16	0	20.6	null	null	null	null	3.2.2.17 (Deoxyribodipyrimidine endonucleosidase); 4.2.99.18 (DNA-(apurinic or apyrimidinic site) lyase)	5'-3' exonuclease activity, DNA binding, endodeoxyribonuclease activity, flap endonuclease activity	DNA metabolic process, DNA repair	null	5'-3' exonuclease activity, DNA binding, catalytic activity, nuclease activity	DNA repair	null	0	0	0		FALSE
Gametocyte-implicated protein (Fragment)	PFI1720w_1o2	PFI1720w_1o2_807	PF3D7_0935600	PFI1720w	PF3D7_0935600	Pf3D7_09_v3	PFI1720w	Pf3D7_09_v3: 1,405,192 - 1,407,022 (+)	protein coding	Day3	Day6	85.1	3.1	47	28	99.1	30.2	Merozoite	Late Trophozoite	99.2	104.9	null	null	null	null	null	null	null	null	Hour0	Hour32	0	46	null	null	null	null	null	null	null	null	null	null	null	18	14	4		FALSE
gamma-glutamylcysteine synthetase	PFI0925we1s2	PFI0925we1s2_790	PF3D7_0918900	PFI0925w	PF3D7_0918900	Pf3D7_09_v3	PFI0925w	Pf3D7_09_v3: 777,558 - 780,749 (+)	protein coding	Day1	Day6	50	1.3	17	35	83.9	2.8	Early Ring	Late Schizogony	64.9	1.5	null	null	null	null	null	null	null	null	Hour8	Hour48	0	4	null	null	null	null	6.3.2.2 (Glutamate--cysteine ligase)	glutamate-cysteine ligase activity	glutathione biosynthetic process	null	glutamate-cysteine ligase activity	glutathione biosynthetic process	null	0	0	0		FALSE
glutathione peroxidase	PFL0595c	PFL0595c_830	PF3D7_1212000	PFL0595c	PF3D7_1212000	Pf3D7_12_v3	2277.t00120, MAL12P1.119, PFL0595c	Pf3D7_12_v3: 534,912 - 535,915 (-)	protein coding	Day2	Day3	40.4	1.5	34	47	82.5	2.3	Late Trophozoite	Early Ring	38.8	2	null	null	null	null	null	null	null	null	Hour32	Hour16	0	12	null	null	null	null	1.11.1.15 (Peroxiredoxin); 1.11.1.9 (Glutathione peroxidase)	glutathione peroxidase activity	response to oxidative stress	apicoplast	glutathione peroxidase activity	oxidation-reduction process, response to oxidative stress	null	0	0	0		FALSE
glutathione synthetase	PFE0605c_1o1	PFE0605c_1o1_695	PF3D7_0512200	PFE0605c	PF3D7_0512200	Pf3D7_05_v3	MAL5P1.122, PFE0605c	Pf3D7_05_v3: 529,934 - 531,901 (-)	protein coding	Day1	Day12	49.2	1.8	19	1	79.9	3.6	Late Ring	Late Schizogony	68	2.4	null	null	null	null	null	null	null	null	Hour24	Hour48	0	6.3	null	null	null	null	6.3.2.3 (Glutathione synthase)	ATP binding, glutathione synthase activity	glutathione biosynthetic process, response to oxidative stress	null	ATP binding, catalytic activity, glutathione synthase activity	glutathione biosynthetic process	null	1	1	0		FALSE
glycerophodiester phosphodiesterase	PF14_0060_1o1	PF14_0060_1o1_434	PF3D7_1406300	PF14_0060	PF3D7_1406300	Pf3D7_14_v3	PF14_0060	Pf3D7_14_v3: 228,410 - 229,837 (+)	protein coding	Day2	Day12	87	5	31	7	90.7	2.7	Late Trophozoite	Early Ring	94.9	3.6	null	null	null	null	null	null	null	null	Hour32	Hour16	0	12.3	null	null	null	null	3.1.4.46 (Glycerophosphodiester phosphodiesterase)	glycerophosphodiester phosphodiesterase activity, phospholipase C activity	glycerol metabolic process, intracellular signal transduction, lipid metabolic process	null	glycerophosphodiester phosphodiesterase activity, phospholipase C activity, phosphoric diester hydrolase activity	glycerol metabolic process, intracellular signal transduction, lipid metabolic process	null	6	4	2		FALSE
glycine -- tRNA ligase, putative	PF14_0198e1s1	PF14_0198e1s1_448	PF3D7_1420400	PF14_0198	PF3D7_1420400	Pf3D7_14_v3	PF14_0198	Pf3D7_14_v3: 846,508 - 849,177 (+)	protein coding	Day1	Day3	72.1	1.4	14	36	93.4	3	Early Trophozoite	Late Schizogony	86.3	3.8	null	null	null	null	null	null	null	null	Hour24	Hour48	0	4	null	null	null	null	6.1.1.14 (Glycine--tRNA ligase)	ATP binding, glycine-tRNA ligase activity	glycyl-tRNA aminoacylation, translation	apicoplast, cytoplasm	ATP binding, aminoacyl-tRNA ligase activity, glycine-tRNA ligase activity, nucleotide binding	glycyl-tRNA aminoacylation, tRNA aminoacylation for protein translation, translation	cytoplasm	0	0	0		FALSE
GTPase-activating protein, putative	PF08_0120_1o1	PF08_0120_1o1_213	PF3D7_0804900	PF08_0120	PF3D7_0804900	Pf3D7_08_v3	PF08_0120	Pf3D7_08_v3: 279,711 - 281,186 (-)	protein coding	Day8	Day12	67.4	1.6	44	28	89.8	2.6	Merozoite	Late Trophozoite	84.4	1.5	null	null	null	null	null	null	null	null	Hour8	Hour16	0	2.4	null	null	null	null	null	ARF GTPase activator activity, zinc ion binding	regulation of ARF GTPase activity	null	ARF GTPase activator activity, zinc ion binding	regulation of ARF GTPase activity	null	0	0	0		FALSE
GTP-binding protein, putative	PF14_0114_1o1	PF14_0114_1o1_439	PF3D7_1411600	PF14_0114	PF3D7_1411600	Pf3D7_14_v3	PF14_0114	Pf3D7_14_v3: 472,850 - 474,826 (+)	protein coding	Day1	Day12	43.4	1.7	42	19	98	1.6	Merozoite	Early Ring	35.5	1.4	null	null	null	null	null	null	null	null	Hour32	Hour16	0	18.2	null	null	null	null	null	GTP binding	null	apicoplast, intracellular, mitochondrion	GTP binding, nucleotide binding	null	intracellular	6	5	1		FALSE
GTP-binding protein, putative	PFD0710w_1o1	PFD0710w_1o1_658	PF3D7_0414700	PFD0710w	PF3D7_0414700	Pf3D7_04_v3	MAL4P1.137, PFD0710w	Pf3D7_04_v3: 660,624 - 662,519 (+)	protein coding	Day2	Day6	68.5	1.5	40	10	82.1	2.2	Early Schizogony	Early Ring	75.4	2.7	null	null	null	null	null	null	null	null	Hour40	Hour16	0	10.7	null	null	null	null	null	GTP binding	null	apicoplast	GTP binding, ferrous iron transmembrane transporter activity	ferrous iron transport	integral to membrane	19	14	5		FALSE
guanylyl cyclase	PF11_0395e1s4	PF11_0395e1s4_355	PF3D7_1138400	PF11_0395	PF3D7_1138400	Pf3D7_11_v3	PF11_0395	Pf3D7_11_v3: 1,501,011 - 1,513,691 (-)	protein coding	Day2	Day1	43.1	1.5	37	22	85.6	6.2	Early Schizogony	Early Trophozoite	48.9	1.8	null	null	null	null	null	null	null	null	Hour48	Hour16	0	20.5	null	null	null	null	3.6.3.1 (Phospholipid-translocating ATPase); 4.6.1.2 (Guanylate cyclase)	ATP binding, ATPase activity, coupled to transmembrane movement of ions, phosphorylative mechanism, guanylate cyclase activity	ATP biosynthetic process, cGMP biosynthetic process, intracellular signal transduction, metabolic process, signal transduction	integral to plasma membrane, membrane	metal ion binding, nucleotide binding, phosphorus-oxygen lyase activity	cyclic nucleotide biosynthetic process, intracellular signal transduction	null	3	3	0		FALSE
guanylyl cyclase	MAL13P1.301-s1	MAL13P1.301-s1_83	PF3D7_1360500	MAL13P1.301	PF3D7_1360500	Pf3D7_13_v3	MAL13P1.301, PF13_0320	Pf3D7_13_v3: 2,413,324 - 2,425,261 (+)	protein coding	Day8	Day1	47.4	1.6	38	48	34.5	1.2	Merozoite	Early Ring	32.8	1.5	null	null	null	null	null	null	null	null	Hour48	Hour16	0	4.3	null	null	null	null	3.6.3.1 (Phospholipid-translocating ATPase); 4.6.1.2 (Guanylate cyclase)	ATP binding, ATPase activity, coupled to transmembrane movement of ions, phosphorylative mechanism, phosphorus-oxygen lyase activity	ATP biosynthetic process, cyclic nucleotide biosynthetic process, intracellular signal transduction	membrane	metal ion binding, nucleotide binding, phosphorus-oxygen lyase activity	cyclic nucleotide biosynthetic process, intracellular signal transduction	null	0	0	0		FALSE
guanylyl cyclase	PF11_0395e1s5	PF11_0395e1s5_356	PF3D7_1138400	PF11_0395	PF3D7_1138400	Pf3D7_11_v3	PF11_0395	Pf3D7_11_v3: 1,501,011 - 1,513,691 (-)	protein coding	Day2	Day1	43.1	1.5	37	22	85.6	6.2	Early Schizogony	Early Trophozoite	48.9	1.8	null	null	null	null	null	null	null	null	Hour48	Hour16	0	20.5	null	null	null	null	3.6.3.1 (Phospholipid-translocating ATPase); 4.6.1.2 (Guanylate cyclase)	ATP binding, ATPase activity, coupled to transmembrane movement of ions, phosphorylative mechanism, guanylate cyclase activity	ATP biosynthetic process, cGMP biosynthetic process, intracellular signal transduction, metabolic process, signal transduction	integral to plasma membrane, membrane	metal ion binding, nucleotide binding, phosphorus-oxygen lyase activity	cyclic nucleotide biosynthetic process, intracellular signal transduction	null	0	0	0		FALSE
guanylyl cyclase	MAL13P1.301-s2	MAL13P1.301-s2_84	PF3D7_1360500	MAL13P1.301	PF3D7_1360500	Pf3D7_13_v3	MAL13P1.301, PF13_0320	Pf3D7_13_v3: 2,413,324 - 2,425,261 (+)	protein coding	Day8	Day1	47.4	1.6	38	48	34.5	1.2	Merozoite	Early Ring	32.8	1.5	null	null	null	null	null	null	null	null	Hour48	Hour16	0	4.3	null	null	null	null	3.6.3.1 (Phospholipid-translocating ATPase); 4.6.1.2 (Guanylate cyclase)	ATP binding, ATPase activity, coupled to transmembrane movement of ions, phosphorylative mechanism, phosphorus-oxygen lyase activity	ATP biosynthetic process, cyclic nucleotide biosynthetic process, intracellular signal transduction	membrane	metal ion binding, nucleotide binding, phosphorus-oxygen lyase activity	cyclic nucleotide biosynthetic process, intracellular signal transduction	null	0	0	0		FALSE
guanylyl cyclase	PF11_0395e1s3	PF11_0395e1s3_354	PF3D7_1138400	PF11_0395	PF3D7_1138400	Pf3D7_11_v3	PF11_0395	Pf3D7_11_v3: 1,501,011 - 1,513,691 (-)	protein coding	Day2	Day1	43.1	1.5	37	22	85.6	6.2	Early Schizogony	Early Trophozoite	48.9	1.8	null	null	null	null	null	null	null	null	Hour48	Hour16	0	20.5	null	null	null	null	3.6.3.1 (Phospholipid-translocating ATPase); 4.6.1.2 (Guanylate cyclase)	ATP binding, ATPase activity, coupled to transmembrane movement of ions, phosphorylative mechanism, guanylate cyclase activity	ATP biosynthetic process, cGMP biosynthetic process, intracellular signal transduction, metabolic process, signal transduction	integral to plasma membrane, membrane	metal ion binding, nucleotide binding, phosphorus-oxygen lyase activity	cyclic nucleotide biosynthetic process, intracellular signal transduction	null	1	1	0		FALSE
guanylyl cyclase	PF11_0395e1s2	PF11_0395e1s2_353	PF3D7_1138400	PF11_0395	PF3D7_1138400	Pf3D7_11_v3	PF11_0395	Pf3D7_11_v3: 1,501,011 - 1,513,691 (-)	protein coding	Day2	Day1	43.1	1.5	37	22	85.6	6.2	Early Schizogony	Early Trophozoite	48.9	1.8	null	null	null	null	null	null	null	null	Hour48	Hour16	0	20.5	null	null	null	null	3.6.3.1 (Phospholipid-translocating ATPase); 4.6.1.2 (Guanylate cyclase)	ATP binding, ATPase activity, coupled to transmembrane movement of ions, phosphorylative mechanism, guanylate cyclase activity	ATP biosynthetic process, cGMP biosynthetic process, intracellular signal transduction, metabolic process, signal transduction	integral to plasma membrane, membrane	metal ion binding, nucleotide binding, phosphorus-oxygen lyase activity	cyclic nucleotide biosynthetic process, intracellular signal transduction	null	6	6	0		FALSE
heat shock 70 kDa protein	PF08_0054	PF08_0054_205	PF3D7_0818900	PF08_0054	PF3D7_0818900	Pf3D7_08_v3	PF08_0054	Pf3D7_08_v3: 860,384 - 862,417 (+)	protein coding	Day2	Day12	99.3	3.2	48	38	100	2.7	Merozoite	Late Schizogony	99.7	1.8	null	null	null	null	null	null	null	null	Hour24	Hour48	0	5.5	null	null	null	null	null	ATP binding	response to heat, response to unfolded protein	null	null	null	null	10	9	1		FALSE
Heat Shock 70 KDa Protein, (HSP70)	MAL7P1.228_2o2	MAL7P1.228_2o2_115	PF3D7_0831700	MAL7P1.228	PF3D7_0831700	Pf3D7_08_v3	MAL7P1.228	Pf3D7_08_v3: 1,365,467 - 1,367,506 (-)	protein coding	Day1	Day12	96.9	7.4	20	35	99.5	7.7	Early Ring	Late Schizogony	98.8	4.4	null	null	null	null	null	null	null	null	Hour8	Hour48	0	15.6	null	null	null	null	null	ATP binding	null	null	null	null	null	25	16	9		FALSE
heat shock protein 101, putative	PF11_0175e4s1	PF11_0175e4s1_316	PF3D7_1116800	PF11_0175	PF3D7_1116800	Pf3D7_11_v3	PF11_0175	Pf3D7_11_v3: 636,094 - 639,511 (-)	protein coding	Day1	Day12	67.5	2.3	1	28	94.4	10.4	Merozoite	Late Trophozoite	97.1	9.9	null	null	null	null	null	null	null	null	Hour8	Hour32	0	8.9	null	null	null	null	null	ATP binding, ATPase activity, nucleotide binding, protein binding, protein dimerization activity, unfolded protein binding, zinc ion binding	protein folding, protein hexamerization, protein transport, response to heat, response to unfolded protein, translocation of peptides or proteins into host cell cytoplasm	apical complex, symbiont-containing vacuole membrane	ATP binding, nucleoside-triphosphatase activity, nucleotide binding	protein metabolic process	null	2	1	1		FALSE
heat shock protein 86	PF07_0029-e2	PF07_0029-e2_177	PF3D7_0708400	PF07_0029	PF3D7_0708400	Pf3D7_07_v3	PF07_0029	Pf3D7_07_v3: 381,592 - 384,614 (+)	protein coding	Day1	Day12	93.8	2	17	38	99.5	2.5	Early Trophozoite	Late Schizogony	98	2.7	null	null	null	null	null	null	null	null	Hour24	Hour48	0	5.1	null	null	null	null	null	ATP binding, unfolded protein binding	protein folding, response to heat, response to unfolded protein	null	ATP binding, unfolded protein binding	protein folding, response to stress	null	7	7	0		FALSE
heat shock protein hsp70 homologue	PF11_0351e1s1	PF11_0351e1s1_346	PF3D7_1134000	PF11_0351	PF3D7_1134000	Pf3D7_11_v3	PF11_0351	Pf3D7_11_v3: 1,320,114 - 1,322,105 (+)	protein coding	Day1	Day12	94	3.4	19	1	96.6	6.3	Early Trophozoite	Merozoite	96.7	11	null	null	null	null	null	null	null	null	Hour24	Hour40	0	9.6	null	null	null	null	null	ATP binding, unfolded protein binding	protein folding, response to heat, response to unfolded protein	null	ATP binding, unfolded protein binding	protein folding	null	12	9	3		FALSE
heat shock protein, putative	PFE0055ce3s1	PFE0055ce3s1_672	PF3D7_0501100.1	PFE0055c	PF3D7_0501100.1	Pf3D7_05_v3	MAL5P1.12, PFE0055c	Pf3D7_05_v3: 58,037 - 59,726 (-)	protein coding	Day1	Day12	79.2	4.7	1	26	93.3	10	Merozoite	Early Trophozoite	98	18.3	null	null	null	null	null	null	null	null	Hour0	Hour32	0	11.4	null	null	null	null	null	heat shock protein binding, unfolded protein binding	protein folding	apicoplast, membrane	heat shock protein binding, unfolded protein binding	protein folding	null	2	2	0		FALSE
heat shock protein, putative	PFE0055ce4s1	PFE0055ce4s1_673	PF3D7_0501100.1	PFE0055c	PF3D7_0501100.1	Pf3D7_05_v3	MAL5P1.12, PFE0055c	Pf3D7_05_v3: 58,037 - 59,726 (-)	protein coding	Day1	Day12	79.2	4.7	1	26	93.3	10	Merozoite	Early Trophozoite	98	18.3	null	null	null	null	null	null	null	null	Hour0	Hour32	0	11.4	null	null	null	null	null	heat shock protein binding, unfolded protein binding	protein folding	apicoplast, membrane	heat shock protein binding, unfolded protein binding	protein folding	null	3	3	0		FALSE
helicase, putative	PFC0440ce1s3	PFC0440ce1s3_614	PF3D7_0310500	PFC0440c	PF3D7_0310500	Pf3D7_03_v3	MAL3P4.25, PFC0440c	Pf3D7_03_v3: 452,297 - 459,106 (-)	protein coding	Day1	Day3	51	1.2	17	46	91.1	1.9	Early Trophozoite	Late Schizogony	61.9	1.7	null	null	null	null	null	null	null	null	Hour8	Hour0	0	2.1	null	null	null	null	3.6.4.12 (DNA helicase); 3.6.5.2 (Small monomeric GTPase)	ATP binding, helicase activity, nucleic acid binding	null	null	ATP binding, ATP-dependent helicase activity, helicase activity, nucleic acid binding	null	null	0	0	0		FALSE
helicase, putative	PF10_0369e2s1	PF10_0369e2s1_291	PF3D7_1037600	PF10_0369	PF3D7_1037600	Pf3D7_10_v3	PF10_0369	Pf3D7_10_v3: 1,491,414 - 1,494,378 (+)	protein coding	Day12	Day3	17.2	1.3	48	35	92.9	1.6	Late Ring	Late Schizogony	47.8	1.6	null	null	null	null	null	null	null	null	Hour24	Hour40	0	2.9	null	null	null	null	3.6.1.3 (Adenosinetriphosphatase); 3.6.3.- (Acting on acid anhydrides; catalyzing transmembrane movement of substances.); 3.6.4.12 (DNA helicase)	ATP binding, ATP-dependent DNA helicase activity, DNA binding, damaged DNA binding, helicase activity	DNA repair, nucleotide-excision repair	apicoplast	ATP binding, ATP-dependent DNA helicase activity, DNA binding, helicase activity, hydrolase activity, nucleic acid binding	nucleotide-excision repair	null	4	3	1		FALSE
histone acetyltransferase Gcn5, putative	PF08_0034e1s2	PF08_0034e1s2_202	PF3D7_0823300	PF08_0034	PF3D7_0823300	Pf3D7_08_v3	MAL8P1.39, PF08_0034	Pf3D7_08_v3: 1,028,752 - 1,033,514 (+)	protein coding	Day1	Day12	78.3	1.9	22	8	92.7	1.7	Early Trophozoite	Late Schizogony	81.8	1.5	null	null	null	null	null	null	null	null	Hour8	Hour48	0	2	null	null	null	null	2.3.1.48 (Histone acetyltransferase); 3.5.1.98 (Histone deacetylase)	histone acetyltransferase activity	metabolic process, regulation of transcription, DNA-dependent	nucleus	N-acetyltransferase activity, protein binding	metabolic process	null	12	9	3		FALSE
histone deactylase, putative	PF14_0690-e1s2	PF14_0690-e1s2_522	PF3D7_1472200	PF14_0690	PF3D7_1472200	Pf3D7_14_v3	PF14_0690	Pf3D7_14_v3: 2,945,662 - 2,952,551 (+)	protein coding	Day3	Day12	78.3	1.8	4	34	94.5	3.5	Early Ring	Late Schizogony	87.6	2.4	null	null	null	null	null	null	null	null	Hour8	Hour40	0	4.1	null	null	null	null	2.3.1.48 (Histone acetyltransferase); 3.5.1.98 (Histone deacetylase)	histone deacetylase activity, protein binding	chromatin organization, regulation of transcription, DNA-dependent	histone deacetylase complex, membrane	null	null	null	1	1	0		FALSE
histone deactylase, putative	PF14_0690-e1s3	PF14_0690-e1s3_523	PF3D7_1472200	PF14_0690	PF3D7_1472200	Pf3D7_14_v3	PF14_0690	Pf3D7_14_v3: 2,945,662 - 2,952,551 (+)	protein coding	Day3	Day12	78.3	1.8	4	34	94.5	3.5	Early Ring	Late Schizogony	87.6	2.4	null	null	null	null	null	null	null	null	Hour8	Hour40	0	4.1	null	null	null	null	2.3.1.48 (Histone acetyltransferase); 3.5.1.98 (Histone deacetylase)	histone deacetylase activity, protein binding	chromatin organization, regulation of transcription, DNA-dependent	histone deacetylase complex, membrane	null	null	null	0	0	0		FALSE
hsp60	PF10_0153e2s1	PF10_0153e2s1_252	PF3D7_1015600	PF10_0153	PF3D7_1015600	Pf3D7_10_v3	PF10_0153	Pf3D7_10_v3: 627,044 - 629,040 (-)	protein coding	Day1	Day6	86.8	2.1	21	1	94.1	6.6	Early Trophozoite	Early Ring	91.7	5.7	null	null	null	null	null	null	null	null	Hour24	Hour8	0	10.8	null	null	null	null	null	ATP binding, ATPase activity, coupled, protein binding	protein folding, protein targeting to mitochondrion, response to unfolded protein	mitochondrion	ATP binding	cellular protein metabolic process, protein refolding	cytoplasm	6	4	2		TRUE
hypothetical membrane protein, conserved	PFD0945c_1o1	PFD0945c_1o1_659	PF3D7_0419500	PFD0945c	PF3D7_0419500	Pf3D7_04_v3	MAL4P1.184, PFD0945c	Pf3D7_04_v3: 866,501 - 868,111 (-)	protein coding	Day12	Day8	30.1	2.4	4	28	69.7	2.5	Late Trophozoite	Early Trophozoite	26.4	1.4	null	null	null	null	null	null	null	null	Hour48	Hour16	0	3	null	null	null	null	null	null	null	integral to membrane, membrane	null	null	null	1	1	0		FALSE
hypothetical membrane protein, conserved	PF08_0097_1o1	PF08_0097_1o1_208	PF3D7_0810400	PF08_0097	PF3D7_0810400	Pf3D7_08_v3	PF08_0097	Pf3D7_08_v3: 532,220 - 534,031 (+)	protein coding	Day8	Day3	89.8	2	null	null	null	null	Late Ring	Merozoite	92.5	2	null	null	null	null	null	null	null	null	Hour24	Hour8	0	6.6	null	null	null	null	null	transporter activity	transport	integral to membrane, plasma membrane	transporter activity	transport	membrane	0	0	0		FALSE
hypothetical membrane protein, conserved	PFI0595c_1o1	PFI0595c_1o1_784	PF3D7_0912200	PFI0595c	PF3D7_0912200	Pf3D7_09_v3	PFI0595c	Pf3D7_09_v3: 549,085 - 550,446 (-)	protein coding	Day8	Day1	81.5	4.5	null	null	null	null	Merozoite	Early Ring	45.8	1.5	null	null	null	null	null	null	null	null	Hour8	Hour16	0	3.1	null	null	null	null	null	null	null	integral to membrane, membrane	null	null	null	0	0	0		FALSE
hypothetical membrane protein, conserved	PFF1215w_1o1	PFF1215w_1o1_744	PF3D7_0625100	PFF1215w	PF3D7_0625100	Pf3D7_06_v3	2270.t00138, MAL6P1.177, PFF1215w	Pf3D7_06_v3: 1,023,015 - 1,024,214 (+)	protein coding	Day12	Day1	96.9	18.8	35	11	51.7	1.4	Early Schizogony	Early Ring	34.2	1.8	null	null	null	null	null	null	null	null	Hour48	Hour16	0	24.1	null	null	null	null	2.7.8.27 (Sphingomyelin synthase)	null	null	null	catalytic activity	null	membrane	0	0	0		FALSE
hypothetical protein	PF11_0069e1s1	PF11_0069e1s1_302	PF3D7_1105800	PF11_0069	PF3D7_1105800	Pf3D7_11_v3	PF11_0069	Pf3D7_11_v3: 250,918 - 252,872 (+)	protein coding	Day1	Day12	87.2	2.5	40	6	96	2.2	Early Trophozoite	Merozoite	94.3	12.2	null	null	null	null	null	null	null	null	Hour32	Hour40	0	1.9	null	null	null	null	null	null	null	membrane	null	null	null	1	1	0		FALSE
hypothetical protein	PFL0305ce2s1	PFL0305ce2s1_819	PF3D7_1206100	PFL0305c	PF3D7_1206100	Pf3D7_12_v3	2277.t00062, MAL12P1.61, PFL0305c	Pf3D7_12_v3: 272,320 - 274,742 (-)	protein coding	Day8	Day1	92.2	3.2	38	24	55.4	2.2	Late Schizogony	Early Trophozoite	47.3	1.7	null	null	null	null	null	null	null	null	Hour40	Hour16	0	7.4	null	null	null	null	3.1.3.5 (5'-nucleotidase)	magnesium ion binding, phosphatase activity	nucleotide metabolic process	null	magnesium ion binding, phosphatase activity	nucleotide metabolic process	null	0	0	0		FALSE
hypothetical protein	PF10_0140e2s1	PF10_0140e2s1_247	PF3D7_1014300	PF10_0140	PF3D7_1014300	Pf3D7_10_v3	PF10_0140	Pf3D7_10_v3: 565,805 - 573,060 (+)	protein coding	Day12	Day1	52.5	1.7	28	10	81.1	3.9	Late Trophozoite	Early Ring	40.8	1.7	null	null	null	null	null	null	null	null	Hour48	Hour16	0	5.8	null	null	null	null	null	nucleotide binding	null	cytoplasm, membrane	protein binding	null	null	0	0	0		FALSE
hypothetical protein	PF07_0007e1s1	PF07_0007e1s1_172	PF3D7_0702400	PF07_0007	PF3D7_0702400	Pf3D7_07_v3	PF07_0007	Pf3D7_07_v3: 101,694 - 102,285 (+)	protein coding	Day1	Day12	99.6	5	15	38	100	11.1	Early Ring	Late Schizogony	99.5	6.2	null	null	null	null	null	null	null	null	Hour16	Hour48	0	11.7	null	null	null	null	null	null	null	cytoplasm	null	null	null	10	8	2		FALSE
hypothetical protein	MAL8P1.132e3s1	MAL8P1.132e3s1_127	PF3D7_0806600	MAL8P1.132	PF3D7_0806600	Pf3D7_08_v3	MAL8P1.132	Pf3D7_08_v3: 349,317 - 353,362 (-)	protein coding	Day1	Day6	20.4	1.2	8	35	77.8	4.3	Early Ring	Early Trophozoite	52.5	1.8	null	null	null	null	null	null	null	null	Hour8	Hour24	0	6.9	null	null	null	null	null	ATP binding, microtubule motor activity	microtubule-based movement	null	ATP binding, microtubule motor activity	microtubule-based movement	null	0	0	0		FALSE
hypothetical protein	MAL8P1.60e4s1	MAL8P1.60e4s1_149	PF3D7_0819800	MAL8P1.60	PF3D7_0819800	Pf3D7_08_v3	MAL8P1.60	Pf3D7_08_v3: 891,658 - 898,502 (-)	protein coding	Day12	Day1	53.5	1.7	41	13	56.1	1.6	Early Schizogony	Merozoite	22.5	1.2	null	null	null	null	null	null	null	null	Hour40	Hour16	0	9.4	null	null	null	null	null	null	null	null	protein binding	null	null	0	0	0		FALSE
hypothetical protein	PFE1025ce1s1	PFE1025ce1s1_703	PF3D7_0520400	PFE1025c	PF3D7_0520400	Pf3D7_05_v3	MAL5P1.205, PFE1025c	Pf3D7_05_v3: 839,655 - 840,560 (-)	protein coding	Day2	Day6	61.4	2.9	30	1	79.4	2.2	Early Trophozoite	Early Ring	40.9	1.9	null	null	null	null	null	null	null	null	Hour32	Hour16	0	4	null	null	null	null	null	DNA binding	regulation of transcription, DNA-dependent	membrane	DNA binding, binding	null	null	0	0	0		FALSE
hypothetical protein	PF13_0190e1s1	PF13_0190e1s1_405	PF3D7_1334200	PF13_0190	PF3D7_1334200	Pf3D7_13_v3	PF13_0190	Pf3D7_13_v3: 1,398,271 - 1,399,845 (+)	protein coding	Day8	Day12	20.6	1.6	14	32	70.6	3.7	Early Ring	Late Schizogony	54	2.2	null	null	null	null	null	null	null	null	Hour24	Hour48	0	6	null	null	null	null	5.2.1.8 (Peptidylprolyl isomerase)	ATPase activator activity, chaperone binding, peptidyl-prolyl cis-trans isomerase activity	protein folding	cytoplasm, nucleus	ATPase activator activity, chaperone binding, protein binding	null	cytoplasm	4	3	1		FALSE
hypothetical protein	PF14_0013e2s1	PF14_0013e2s1_428	PF3D7_1401100	PF14_0013	PF3D7_1401100	Pf3D7_14_v3	PF14_0013	Pf3D7_14_v3: 41,289 - 43,093 (-)	protein coding	Day3	Day8	62.5	3.5	47	28	98.6	49.4	Merozoite	Late Trophozoite	98	28.8	null	null	null	null	null	null	null	null	Hour0	Hour32	0	21.3	null	null	null	null	null	heat shock protein binding	null	null	heat shock protein binding	null	null	5	2	3		FALSE
hypothetical protein	PFC0720we1s1	PFC0720we1s1_624	PF3D7_0316500	PFC0720w	PF3D7_0316500	Pf3D7_03_v3	MAL3P6.5, PFC0720w	Pf3D7_03_v3: 667,006 - 668,391 (+)	protein coding	Day2	Day12	44.6	1.7	38	11	85.7	2.7	Early Trophozoite	Early Ring	39.9	1.9	null	null	null	null	null	null	null	null	Hour32	Hour16	0	9.4	null	null	null	null	null	ATP binding	cell cycle, cell division, mitosis	chromosome, centromeric region, cytoplasm, nucleus	null	mitosis	null	2	1	1		FALSE
hypothetical protein	PFL1300ce1s1	PFL1300ce1s1_855	PF3D7_1226900	PFL1300c	PF3D7_1226900	Pf3D7_12_v3	2277.t00260, MAL12P1.260, PFL1300c	Pf3D7_12_v3: 1,088,536 - 1,090,023 (-)	protein coding	Day8	Day12	39.3	1.6	35	47	50.8	2	Early Trophozoite	Early Ring	71.6	2.5	null	null	null	null	null	null	null	null	Hour32	Hour16	0	12.8	null	null	null	null	null	ATP binding, lipoate-protein ligase activity, transferase activity	peptidyl-lysine lipoylation	cytoplasm	null	null	null	4	1	3		TRUE
hypothetical protein	PF13_0153e1s2	PF13_0153e1s2_396	PF3D7_1328500	PF13_0153	PF3D7_1328500	Pf3D7_13_v3	PF13_0153	Pf3D7_13_v3: 1,204,186 - 1,207,200 (-)	protein coding	Day1	Day12	62.1	2	16	35	94.8	3	Late Ring	Merozoite	71.6	1.8	null	null	null	null	null	null	null	null	Hour8	Hour40	0	2	null	null	null	null	null	hydrolase activity	null	cytoplasm	hydrolase activity	metabolic process	null	12	6	6		TRUE
hypothetical protein	MAL13P1.78e1s2	MAL13P1.78e1s2_97	PF3D7_1315200	MAL13P1.78	PF3D7_1315200	Pf3D7_13_v3	MAL13P1.78	Pf3D7_13_v3: 639,681 - 642,890 (-)	protein coding	Day12	Day6	11.5	1.3	21	6	59.7	2.2	Late Ring	Early Ring	36.4	1.6	null	null	null	null	null	null	null	null	Hour48	Hour16	0	10.8	null	null	null	null	null	ATP binding	null	cytoplasm	null	null	null	1	0	1		FALSE
hypothetical protein	PFI0345we1s1	PFI0345we1s1_771	PF3D7_0907200	PFI0345w	PF3D7_0907200	Pf3D7_09_v3	PFI0345w	Pf3D7_09_v3: 345,892 - 349,293 (+)	protein coding	Day3	Day12	64	1.5	6	25	88.5	3.1	Early Ring	Merozoite	86.3	4.1	null	null	null	null	null	null	null	null	Hour8	Hour32	0	8.7	null	null	null	null	null	Rab GTPase activator activity	regulation of Rab GTPase activity	intracellular	Rab GTPase activator activity	regulation of Rab GTPase activity	intracellular	6	5	1		FALSE
hypothetical protein	PF08_0137e2s1	PF08_0137e2s1_217	PF3D7_0801000	PF08_0137	PF3D7_0801000	Pf3D7_08_v3	PF08_0137	Pf3D7_08_v3: 84,568 - 88,422 (-)	protein coding	Day1	Day8	85.6	12.3	47	33	98.3	10.1	Early Ring	Early Schizogony	90.5	5.8	null	null	null	null	null	null	null	null	Hour0	Hour48	0	14.9	null	null	null	null	null	null	null	apicoplast, nucleus	null	null	null	34	18	16		TRUE
hypothetical protein	PF14_0384e1s1	PF14_0384e1s1_472	PF3D7_1440500	PF14_0384	PF3D7_1440500	Pf3D7_14_v3	PF14_0384	Pf3D7_14_v3: 1,654,047 - 1,655,708 (+)	protein coding	Day12	Day2	69.9	1.9	14	1	61.5	2	Merozoite	Late Schizogony	56.4	1.7	null	null	null	null	null	null	null	null	Hour24	Hour0	0	4.2	null	null	null	null	null	allantoicase activity	null	null	allantoicase activity	null	null	29	18	11		FALSE
hypothetical protein	PFL0440ce1s1	PFL0440ce1s1_824	PF3D7_1208800	PFL0440c	PF3D7_1208800	Pf3D7_12_v3	2277.t00089, MAL12P1.88, PFL0440c	Pf3D7_12_v3: 405,608 - 409,150 (-)	protein coding	Day8	Day1	89.3	1.6	2	26	84.5	2.4	Early Ring	Late Schizogony	80.5	1.6	null	null	null	null	null	null	null	null	Hour8	Hour32	0	4.5	null	null	null	null	null	protein binding, zinc ion binding	null	membrane	protein binding, zinc ion binding	null	null	18	13	5		FALSE
hypothetical protein	PF07_0126e1s2	PF07_0126e1s2_190	PF3D7_0730300	PF07_0126	PF3D7_0730300	Pf3D7_07_v3	PF07_0126	Pf3D7_07_v3: 1,297,459 - 1,301,454 (+)	protein coding	Day1	Day12	78.5	4.7	1	32	98.4	4.1	Merozoite	Early Schizogony	89.8	2.6	null	null	null	null	null	null	null	null	Hour8	Hour40	0	12.2	null	null	null	null	null	sequence-specific DNA binding transcription factor activity	regulation of transcription, DNA-dependent	null	sequence-specific DNA binding transcription factor activity	null	null	9	5	4		FALSE
hypothetical protein	PFL0405we3s1	PFL0405we3s1_823	PF3D7_1208100	PFL0405w	PF3D7_1208100	Pf3D7_12_v3	2277.t00082, MAL12P1.81, PFL0405w	Pf3D7_12_v3: 361,900 - 375,874 (+)	protein coding	Day1	Day8	20.2	1.2	15	35	92.7	3.6	Early Ring	Early Schizogony	49.9	1.8	null	null	null	null	null	null	null	null	Hour8	Hour40	0	4.7	null	null	null	null	null	protein binding	null	membrane, nucleus, small nucleolar ribonucleoprotein complex	binding	null	null	0	0	0		FALSE
hypothetical protein	PFB0115we1s1	PFB0115we1s1_560	PF3D7_0202400	PFB0115w	PF3D7_0202400	Pf3D7_02_v3	PF02_0024, PFB0115w	Pf3D7_02_v3: 120,524 - 124,102 (+)	protein coding	Day1	Day8	76.4	6.9	17	4	97.6	10.7	Early Trophozoite	Early Schizogony	84.8	4.2	null	null	null	null	null	null	null	null	Hour24	Hour0	0	8.1	null	null	null	null	null	ATP binding	null	nucleus	null	null	null	0	0	0		FALSE
hypothetical protein	PF10_0211e1s2	PF10_0211e1s2_259	PF3D7_1021700	PF10_0211	PF3D7_1021700	Pf3D7_10_v3	PF10_0211, PF10_0212	Pf3D7_10_v3: 873,208 - 894,869 (-)	protein coding	Day1	Day12	25.6	1.4	41	28	96.8	4.2	Late Schizogony	Merozoite	46.9	1.7	null	null	null	null	null	null	null	null	Hour48	Hour16	0	2.6	null	null	null	null	null	NADH dehydrogenase (ubiquinone) activity	ATP synthesis coupled electron transport, transport	integral to membrane, mitochondrial inner membrane, mitochondrial respiratory chain, mitochondrion	null	null	null	14	11	3		FALSE
hypothetical protein	MAL7P1.138e1s1	MAL7P1.138e1s1_103	PF3D7_0725100	MAL7P1.138	PF3D7_0725100	Pf3D7_07_v3	MAL7P1.138	Pf3D7_07_v3: 1,065,252 - 1,070,240 (+)	protein coding	Day2	Day12	41.5	1.4	27	11	95.2	1.7	Late Ring	Early Schizogony	45.8	1.3	null	null	null	null	null	null	null	null	Hour8	Hour16	0	2.6	null	null	null	null	null	null	null	null	null	null	null	1	1	0		FALSE
hypothetical protein	PFD0380ce2s2	PFD0380ce2s2_651	PF3D7_0407700	PFD0380c	PF3D7_0407700	Pf3D7_04_v3	MAL4P2.13, PFD0380c	Pf3D7_04_v3: 377,481 - 383,087 (-)	protein coding	Day12	Day1	48.4	1.7	40	24	89.6	4.1	Late Schizogony	Early Trophozoite	54.5	2	null	null	null	null	null	null	null	null	Hour48	Hour16	0	24.1	null	null	null	null	null	null	regulation of transcription, DNA-dependent, transcription, DNA-dependent	nucleus	null	null	nucleus	10	9	1		FALSE
hypothetical protein	PFA0510we1s3	PFA0510we1s3_551	PF3D7_0110500	PFA0510w	PF3D7_0110500	Pf3D7_01_v3	MAL1P2.31, PFA0510w	Pf3D7_01_v3: 396,591 - 403,606 (+)	protein coding	Day1	Day12	69	1.4	17	1	86.7	2	Early Trophozoite	Merozoite	70	2	null	null	null	null	null	null	null	null	Hour16	Hour40	0	1.8	null	null	null	null	null	null	null	null	protein binding	null	null	14	10	4		FALSE
hypothetical protein	PF14_0631e1s2	PF14_0631e1s2_504	PF3D7_1466200	PF14_0631	PF3D7_1466200	Pf3D7_14_v3	PF14_0631	Pf3D7_14_v3: 2,694,813 - 2,704,049 (-)	protein coding	Day3	Day8	28.3	1.2	14	33	86.7	1.6	Merozoite	Early Ring	32.5	1.1	null	null	null	null	null	null	null	null	Hour8	Hour32	0	2.5	null	null	null	null	null	calcium ion binding, protein binding	null	extracellular region	null	null	null	3	1	2		FALSE
hypothetical protein	PFE0655we2s3	PFE0655we2s3_696	PF3D7_0513200	PFE0655w	PF3D7_0513200	Pf3D7_05_v3	MAL5P1.132, PFE0655w	Pf3D7_05_v3: 559,513 - 568,384 (+)	protein coding	Day1	Day8	32.9	1.2	6	35	89	1.8	Early Ring	Merozoite	60.4	1.7	null	null	null	null	null	null	null	null	Hour8	Hour16	0	3	null	null	null	null	null	RNA binding	mRNA processing	nucleus	null	null	null	15	7	8		TRUE
hypothetical protein	PFL0470we1s1	PFL0470we1s1_826	PF3D7_1209400	PFL0470w	PF3D7_1209400	Pf3D7_12_v3	2277.t00095, MAL12P1.94, PFL0470w	Pf3D7_12_v3: 436,092 - 438,470 (+)	protein coding	Day3	Day6	60.5	1.3	42	26	93.4	9.4	Late Schizogony	Early Ring	76.8	2.4	null	null	null	null	null	null	null	null	Hour48	Hour16	0	15.2	null	null	null	null	null	null	null	cytoplasm, nucleus	protein binding	null	null	15	11	4		FALSE
hypothetical protein	MAL7P1.134e2s3	MAL7P1.134e2s3_102	PF3D7_0724700	MAL7P1.134	PF3D7_0724700	Pf3D7_07_v3	MAL7P1.133, MAL7P1.134	Pf3D7_07_v3: 1,034,969 - 1,046,109 (-)	protein coding	Day1	Day6	65.9	1.5	10	35	75.1	1.8	Early Ring	Late Schizogony	74.5	2.3	null	null	null	null	null	null	null	null	Hour8	Hour40	0	2.8	null	null	null	null	null	null	null	membrane	null	null	null	24	16	8		TRUE
hypothetical protein	PFI0315ce1s1	PFI0315ce1s1_769	PF3D7_0906400	PFI0315c	PF3D7_0906400	Pf3D7_09_v3	PFI0315c	Pf3D7_09_v3: 312,474 - 314,987 (-)	protein coding	Day6	Day1	35.8	1.8	null	null	null	null	Merozoite	Late Trophozoite	24	1.5	null	null	null	null	null	null	null	null	Hour0	Hour32	0	4.8	null	null	null	null	null	dynein light intermediate chain binding, motor activity	null	null	null	null	null	21	11	10		TRUE
hypothetical protein	PF14_0170e1s1	PF14_0170e1s1_442	PF3D7_1417200	PF14_0170	PF3D7_1417200	Pf3D7_14_v3	PF14_0170	Pf3D7_14_v3: 694,585 - 708,177 (+)	protein coding	Day1	Day12	41.5	1.1	2	31	86.3	2.1	Early Ring	Late Schizogony	73.5	1.6	null	null	null	null	null	null	null	null	Hour8	Hour48	0	4.9	null	null	null	null	null	null	null	CCR4-NOT complex	null	null	null	0	0	0		FALSE
hypothetical protein	PF14_0170e1s5	PF14_0170e1s5_445	PF3D7_1417200	PF14_0170	PF3D7_1417200	Pf3D7_14_v3	PF14_0170	Pf3D7_14_v3: 694,585 - 708,177 (+)	protein coding	Day1	Day12	41.5	1.1	2	31	86.3	2.1	Early Ring	Late Schizogony	73.5	1.6	null	null	null	null	null	null	null	null	Hour8	Hour48	0	4.9	null	null	null	null	null	null	null	CCR4-NOT complex	null	null	null	9	4	5		TRUE
hypothetical protein	PF13_0339e1s1	PF13_0339e1s1_426	PF3D7_1364200	PF13_0339	PF3D7_1364200	Pf3D7_13_v3	PF13_0339	Pf3D7_13_v3: 2,571,845 - 2,577,286 (-)	protein coding	Day12	Day1	15.1	1.3	null	null	null	null	Merozoite	Early Schizogony	49.4	1.4	null	null	null	null	null	null	null	null	Hour8	Hour48	0	4.9	null	null	null	null	null	null	null	membrane, nucleus	null	null	null	8	8	0		FALSE
hypothetical protein	PF07_0004e2s1	PF07_0004e2s1_169	PF3D7_0701900	PF07_0004	PF3D7_0701900	Pf3D7_07_v3	PF07_0004	Pf3D7_07_v3: 79,890 - 82,943 (-)	protein coding	Day3	Day2	19.2	1.4	45	28	96.7	34.1	Merozoite	Early Schizogony	92.5	9.3	null	null	null	null	null	null	null	null	Hour0	Hour32	0	65.6	null	null	null	null	null	ATP binding, actin binding, calmodulin binding, motor activity	null	cytoplasm, myosin complex	null	null	null	3	3	0		FALSE
hypothetical protein	PFL2390ce1s3	PFL2390ce1s3_881	PF3D7_1249800	PFL2390c	PF3D7_1249800	Pf3D7_12_v3	2277.t00478, MAL12P1.476, PFL2390c	Pf3D7_12_v3: 2,030,910 - 2,039,852 (-)	protein coding	Day3	Day12	31.2	1.3	null	null	null	null	Late Trophozoite	Merozoite	48.8	1.5	null	null	null	null	null	null	null	null	Hour8	Hour16	0	2.4	null	null	null	null	null	null	null	membrane, nucleus	null	null	null	18	10	8		TRUE
hypothetical protein	PFI1520w	PFI1520w_802	PF3D7_0931300	PFI1520w	PF3D7_0931300	Pf3D7_09_v3	PFI1520w	Pf3D7_09_v3: 1,261,027 - 1,261,944 (+)	protein coding	Day12	Day2	86.5	4.2	42	22	84.4	6.6	Early Ring	Early Trophozoite	56	2.3	null	null	null	null	null	null	null	null	Hour16	Hour48	0	9.5	null	null	null	null	null	null	null	null	null	null	null	8	8	0		FALSE
hypothetical protein	PFE0565w	PFE0565w_691	PF3D7_0511400	PFE0565w	PF3D7_0511400	Pf3D7_05_v3	MAL5P1.114, PFE0565w	Pf3D7_05_v3: 481,423 - 482,568 (+)	protein coding	Day12	Day8	31.2	2.2	40	1	24.9	1.2	Merozoite	Late Trophozoite	25.2	1.6	null	null	null	null	null	null	null	null	Hour32	Hour8	0	10	null	null	null	null	null	ATP binding	null	cytoplasm	null	null	null	12	9	3		FALSE
hypothetical protein	PFI0460w	PFI0460w_778	PF3D7_0909500	PFI0460w	PF3D7_0909500	Pf3D7_09_v3	PFI0460w	Pf3D7_09_v3: 430,578 - 432,047 (+)	protein coding	Day8	Day1	98.7	9.8	1	12	44.2	1.9	Merozoite	Early Ring	92.1	2.6	null	null	null	null	null	null	null	null	Hour40	Hour24	0	13	null	null	null	null	null	null	null	null	null	null	null	6	2	4		FALSE
hypothetical protein	PFB0300c	PFB0300c_572	PF3D7_0206800	PFB0300c	PF3D7_0206800	Pf3D7_02_v3	PF02_0064, PFB0300c	Pf3D7_02_v3: 273,689 - 274,507 (-)	protein coding	Day2	Day1	98.6	11.3	41	16	99.7	21	Late Schizogony	Early Trophozoite	99.7	29.8	null	null	null	null	null	null	null	null	Hour40	Hour24	0	20	null	null	null	null	null	null	attachment of GPI anchor to protein, cell adhesion	integral to membrane, integral to plasma membrane	null	cell adhesion	null	34	18	16		TRUE
hypothetical protein	PF13_0012	PF13_0012_373	PF3D7_1302200	PF13_0012	PF3D7_1302200	Pf3D7_13_v3	PF13_0012	Pf3D7_13_v3: 123,726 - 124,415 (-)	protein coding	Day12	Day8	45.4	2.7	1	28	57.7	3.8	Merozoite	Early Ring	30.4	1.8	null	null	null	null	null	null	null	null	Hour0	Hour16	0	8.1	null	null	null	null	null	null	null	apicoplast	null	null	null	6	5	1		FALSE
hypothetical protein	PF14_0249	PF14_0249_453	PF3D7_1427000	PF14_0249	PF3D7_1427000	Pf3D7_14_v3	PF14_0249	Pf3D7_14_v3: 1,051,085 - 1,054,594 (+)	protein coding	Day12	Day3	8.8	1.5	38	11	88.5	2.8	Early Trophozoite	Late Ring	19.7	1.3	null	null	null	null	null	null	null	null	Hour32	Hour16	0	8.8	null	null	null	null	null	ATP binding, protein binding	protein folding, protein transport	apicoplast, cytoplasm, membrane	null	protein folding, protein transport	null	1	1	0		FALSE
hypothetical protein	MAL8P1.156	MAL8P1.156_134	PF3D7_0801800	MAL8P1.156	PF3D7_0801800	Pf3D7_08_v3	MAL8P1.156	Pf3D7_08_v3: 119,032 - 122,067 (-)	protein coding	Day1	Day12	80.6	2.1	17	35	95.1	2.3	Early Trophozoite	Merozoite	87	2.3	null	null	null	null	null	null	null	null	Hour8	Hour40	0	2.6	null	null	null	null	5.3.1.8 (Mannose-6-phosphate isomerase)	mannose-6-phosphate isomerase activity, zinc ion binding	carbohydrate metabolic process	null	mannose-6-phosphate isomerase activity, zinc ion binding	carbohydrate metabolic process	null	4	4	0		FALSE
hypothetical protein	PF13_0278	PF13_0278_419	PF3D7_1353400	PF13_0278	PF3D7_1353400	Pf3D7_13_v3	PF13_0278	Pf3D7_13_v3: 2,139,728 - 2,143,222 (+)	protein coding	Day2	Day12	34.7	1.6	6	40	82.1	2.3	Early Ring	Merozoite	53.7	1.6	null	null	null	null	null	null	null	null	Hour8	Hour48	0	2.8	null	null	null	null	null	nucleic acid binding, zinc ion binding	null	intracellular	nucleic acid binding, zinc ion binding	null	intracellular	7	7	0		FALSE
hypothetical protein	MAL13P1.285-e2s1	MAL13P1.285-e2s1_82	PF3D7_1358000	MAL13P1.285	PF3D7_1358000	Pf3D7_13_v3	MAL13P1.285	Pf3D7_13_v3: 2,297,900 - 2,304,194 (-)	protein coding	Day12	Day3	42.9	1.6	30	13	92.4	5.5	Late Schizogony	Early Ring	50	1.6	null	null	null	null	null	null	null	null	Hour40	Hour16	0	12.8	null	null	null	null	3.1.1.4 (Phospholipase A(2))	null	lipid metabolic process	null	null	lipid metabolic process, metabolic process	null	6	6	0		FALSE
hypothetical protein	PFE1120w-e3s6	PFE1120w-e3s6_709	PF3D7_0522400	PFE1120w	PF3D7_0522400	Pf3D7_05_v3	MAL5P1.224, PFE1120w	Pf3D7_05_v3: 907,837 - 936,315 (+)	protein coding	Day2	Day1	23.2	1.4	40	21	88.1	9	Early Schizogony	Early Ring	43.7	1.9	null	null	null	null	null	null	null	null	Hour40	Hour16	0	12.5	null	null	null	null	null	null	protein localization, protein transport	null	null	null	null	0	0	0		FALSE
hypothetical protein	PFE1120w-e3s7	PFE1120w-e3s7_710	PF3D7_0522400	PFE1120w	PF3D7_0522400	Pf3D7_05_v3	MAL5P1.224, PFE1120w	Pf3D7_05_v3: 907,837 - 936,315 (+)	protein coding	Day2	Day1	23.2	1.4	40	21	88.1	9	Early Schizogony	Early Ring	43.7	1.9	null	null	null	null	null	null	null	null	Hour40	Hour16	0	12.5	null	null	null	null	null	null	protein localization, protein transport	null	null	null	null	2	1	1		FALSE
hypothetical protein	MAL8P1.139-e1s1	MAL8P1.139-e1s1_128	PF3D7_0804500	MAL8P1.139	PF3D7_0804500	Pf3D7_08_v3	MAL8P1.139	Pf3D7_08_v3: 250,083 - 268,437 (+)	protein coding	Day2	Day12	71.1	1.8	30	1	85.9	2.1	Late Trophozoite	Merozoite	76.8	2	null	null	null	null	null	null	null	null	Hour48	Hour16	0	2	null	null	null	null	null	null	null	membrane	null	null	null	0	0	0		FALSE
hypothetical protein	PFE1120w-e4s2	PFE1120w-e4s2_711	PF3D7_0522400	PFE1120w	PF3D7_0522400	Pf3D7_05_v3	MAL5P1.224, PFE1120w	Pf3D7_05_v3: 907,837 - 936,315 (+)	protein coding	Day2	Day1	23.2	1.4	40	21	88.1	9	Early Schizogony	Early Ring	43.7	1.9	null	null	null	null	null	null	null	null	Hour40	Hour16	0	12.5	null	null	null	null	null	null	protein localization, protein transport	null	null	null	null	7	5	2		FALSE
hypothetical protein	MAL7P1.102-s1	MAL7P1.102-s1_98	PF3D7_0719400	MAL7P1.102	PF3D7_0719400	Pf3D7_07_v3	MAL7P1.102	Pf3D7_07_v3: 848,398 - 853,593 (-)	protein coding	Day6	Day1	86.9	1.9	36	11	85.9	4.7	Early Schizogony	Early Ring	77.3	3.1	null	null	null	null	null	null	null	null	Hour48	Hour16	0	4.6	null	null	null	null	null	ATP binding	null	membrane	null	null	null	0	0	0		FALSE
hypothetical protein	PFC0590c-e2s1	PFC0590c-e2s1_620	TWO GENES FOUND	PFC0590c																												NA	NA												0	0	0		FALSE
hypothetical protein	PF14_0495-s2	PF14_0495-s2_489	PF3D7_1452000	PF14_0495	PF3D7_1452000	Pf3D7_14_v3	PF14_0495	Pf3D7_14_v3: 2,134,298 - 2,140,867 (+)	protein coding	Day2	Day1	48.5	2.2	39	21	99.5	55.5	Late Schizogony	Early Trophozoite	93.6	13.5	null	null	null	null	null	null	null	null	Hour48	Hour16	0	24	null	null	null	null	null	null	null	membrane	null	null	null	29	17	12		TRUE
hypothetical protein	PF14_0515-s2	PF14_0515-s2_491	PF3D7_1454200	PF14_0515	PF3D7_1454200	Pf3D7_14_v3	PF14_0515	Pf3D7_14_v3: 2,222,490 - 2,226,704 (-)	protein coding	Day1	Day8	10.1	1.2	17	33	81.8	4.8	Late Ring	Early Schizogony	27.7	1.5	null	null	null	null	null	null	null	null	Hour8	Hour48	0	7.3	null	null	null	null	null	null	null	null	null	null	null	2	2	0		FALSE
hypothetical protein	MAL8P1.139-e2s3	MAL8P1.139-e2s3_130	PF3D7_0804500	MAL8P1.139	PF3D7_0804500	Pf3D7_08_v3	MAL8P1.139	Pf3D7_08_v3: 250,083 - 268,437 (+)	protein coding	Day2	Day12	71.1	1.8	30	1	85.9	2.1	Late Trophozoite	Merozoite	76.8	2	null	null	null	null	null	null	null	null	Hour48	Hour16	0	2	null	null	null	null	null	null	null	membrane	null	null	null	6	6	0		FALSE
hypothetical protein	MAL13P1.107-s2	MAL13P1.107-s2_53	PF3D7_1319900	MAL13P1.107	PF3D7_1319900	Pf3D7_13_v3	MAL13P1.107	Pf3D7_13_v3: 822,078 - 826,547 (-)	protein coding	Day12	Day2	46.6	2	26	6	38.2	2.2	Merozoite	Late Schizogony	16.8	1.3	null	null	null	null	null	null	null	null	Hour32	Hour16	0	17.4	null	null	null	null	null	null	null	null	null	null	null	0	0	0		FALSE
hypothetical protein	PF11_0341-e1s2	PF11_0341-e1s2_344	PF3D7_1133100	PF11_0341	PF3D7_1133100	Pf3D7_11_v3	PF11_0341	Pf3D7_11_v3: 1,277,346 - 1,280,637 (+)	protein coding	Day12	Day6	9.8	1.2	3	35	93.9	4.8	Early Ring	Late Schizogony	31	1.4	null	null	null	null	null	null	null	null	Hour8	Hour40	0	9.1	null	null	null	null	null	null	null	membrane, nucleus	null	null	null	7	5	2		FALSE
hypothetical protein	PFI0580c-e2	PFI0580c-e2_783	PF3D7_0911900	PFI0580c	PF3D7_0911900	Pf3D7_09_v3	PFI0580c	Pf3D7_09_v3: 538,221 - 539,872 (-)	protein coding	Day6	Day12	90.1	1.2	45	31	98.9	3.5	Merozoite	Early Schizogony	96.6	2.9	null	null	null	null	null	null	null	null	Hour8	Hour40	0	2.1	null	null	null	null	null	null	null	null	null	null	null	15	12	3		FALSE
hypothetical protein	MAL13P1.178-e2	MAL13P1.178-e2_66	PF3D7_1335600	MAL13P1.178	PF3D7_1335600	Pf3D7_13_v3	MAL13P1.178	Pf3D7_13_v3: 1,454,507 - 1,455,875 (+)	protein coding	Day6	Day12	56.1	1.5	3	22	77.4	1.6	Early Ring	Late Schizogony	70.6	1.8	null	null	null	null	null	null	null	null	Hour32	Hour16	0	3.8	null	null	null	null	null	null	null	null	protein binding	null	null	14	8	6		TRUE
hypothetical protein	PF14_0433-e4	PF14_0433-e4_480	PF3D7_1445600	PF14_0433	PF3D7_1445600	Pf3D7_14_v3	PF14_0433	Pf3D7_14_v3: 1,871,778 - 1,874,381 (+)	protein coding	Day2	Day12	46.8	2	48	32	88.4	1.8	Merozoite	Late Schizogony	73	2.1	null	null	null	null	null	null	null	null	Hour0	Hour32	0	4.2	null	null	null	null	null	nucleic acid binding	null	null	nucleic acid binding	null	null	1	1	0		FALSE
hypothetical protein	PF13_0327-e1	PF13_0327-e1_425	PF3D7_1361700	PF13_0327	PF3D7_1361700	Pf3D7_13_v3	PF13_0327	Pf3D7_13_v3: 2,470,972 - 2,471,793 (+)	protein coding	Day8	Day1	90.9	2.5	33	14	76.8	3.6	Late Schizogony	Early Ring	86.5	4.4	null	null	null	null	null	null	null	null	Hour48	Hour16	0	21	null	null	null	null	1.9.3.1 (Cytochrome-c oxidase)	copper ion binding, cytochrome-c oxidase activity	null	membrane	copper ion binding, cytochrome-c oxidase activity	null	membrane	0	0	0		FALSE
hypothetical protein	MAL13P1.133-e3	MAL13P1.133-e3_58	PF3D7_1324300	MAL13P1.133	PF3D7_1324300	Pf3D7_13_v3	MAL13P1.133	Pf3D7_13_v3: 1,002,748 - 1,019,303 (-)	protein coding	Day8	Day1	58.6	1.3	24	35	53.3	1.6	Late Trophozoite	Early Ring	53.5	1.6	null	null	null	null	null	null	null	null	Hour32	Hour16	0	4.7	null	null	null	null	null	null	null	membrane	null	null	null	0	0	0		FALSE
hypothetical protein	PFB0465c-e2	PFB0465c-e2_584	PF3D7_0210300	PFB0465c	PF3D7_0210300	Pf3D7_02_v3	PF02_0097, PFB0465c	Pf3D7_02_v3: 423,063 - 424,654 (-)	protein coding	Day2	Day6	91.1	2.6	31	10	78	3	Late Trophozoite	Early Ring	89.2	4.2	null	null	null	null	null	null	null	null	Hour32	Hour16	0	16.1	null	null	null	null	null	monocarboxylic acid transmembrane transporter activity	monocarboxylic acid transport	membrane	null	transmembrane transport	integral to membrane	7	1	6		TRUE
hypothetical protein	PFC0070c_2o2	PFC0070c_2o2_597	PF3D7_0301400	PFC0070c	PF3D7_0301400	Pf3D7_03_v3	MAL3P8.12, PFC0070c	Pf3D7_03_v3: 85,305 - 86,131 (-)	protein coding	Day1	Day3	17.5	2	14	48	41.4	1.3	Merozoite	Early Ring	33.8	1.7	null	null	null	null	null	null	null	null	Hour24	Hour8	0	4.3	null	null	null	null	null	null	null	null	null	null	null	0	0	0		FALSE
hypothetical protein	PF11_0292_2o3	PF11_0292_2o3_339	PF3D7_1128100	PF11_0292	PF3D7_1128100	Pf3D7_11_v3	PF11_0292	Pf3D7_11_v3: 1,094,909 - 1,095,931 (-)	protein coding	Day1	Day6	93.2	1.2	24	1	94.2	3	Early Trophozoite	Merozoite	94.7	4.5	null	null	null	null	null	null	null	null	Hour32	Hour16	0	2.8	null	null	null	null	null	unfolded protein binding	protein folding	cytoplasm, prefoldin complex	unfolded protein binding	protein folding	prefoldin complex	12	9	3		FALSE
hypothetical protein	PF10_0166_1o1	PF10_0166_1o1_254	PF3D7_1017100	PF10_0166	PF3D7_1017100	Pf3D7_10_v3	PF10_0166	Pf3D7_10_v3: 689,888 - 690,820 (-)	protein coding	Day3	Day1	49.2	2.2	39	15	97.1	16	Late Schizogony	Late Ring	56.9	2.6	null	null	null	null	null	null	null	null	Hour48	Hour16	0	79	null	null	null	null	null	null	null	apicoplast, membrane	null	null	null	9	7	2		TRUE
hypothetical protein	PF10_0148_1o1	PF10_0148_1o1_251	PF3D7_1015100	PF10_0148	PF3D7_1015100	Pf3D7_10_v3	PF10_0148	Pf3D7_10_v3: 612,685 - 613,875 (-)	protein coding	Day12	Day2	26.7	1.9	4	40	75.7	1.5	Late Ring	Early Schizogony	17	1.3	null	null	null	null	null	null	null	null	Hour24	Hour16	0	2.8	null	null	null	null	null	null	null	null	null	null	null	21	13	8		TRUE
hypothetical protein	PF10_0027_1o1	PF10_0027_1o1_228	PF3D7_1002300	PF10_0027	PF3D7_1002300	Pf3D7_10_v3	PF10_0027	Pf3D7_10_v3: 117,242 - 118,534 (+)	protein coding	Day12	Day8	8.4	1.5	21	35	27.8	1.6	Merozoite	Late Ring	44.7	1.7	null	null	null	null	null	null	null	null	Hour8	Hour16	0	7.2	null	null	null	null	null	calcium ion binding	null	apicoplast, extracellular region	null	null	null	0	0	0		FALSE
hypothetical protein	PF14_0255_1o1	PF14_0255_1o1_454	PF3D7_1427600	PF14_0255	PF3D7_1427600	Pf3D7_14_v3	PF14_0255	Pf3D7_14_v3: 1,085,603 - 1,087,039 (+)	protein coding	Day2	Day6	24	2	28	6	72.4	3.2	Early Schizogony	Early Ring	13.4	1.1	null	null	null	null	null	null	null	null	Hour32	Hour16	0	9	null	null	null	null	null	magnesium ion binding, magnesium ion transmembrane transporter activity	RNA splicing, mRNA processing, metal ion transport	integral to membrane, mitochondrial inner membrane, mitochondrion	null	null	null	0	0	0		FALSE
hypothetical protein	PF11_0254_1o3	PF11_0254_1o3_331	PF3D7_1124300	PF11_0254	PF3D7_1124300	Pf3D7_11_v3	PF11_0254	Pf3D7_11_v3: 962,156 - 963,958 (+)	protein coding	Day12	Day6	73.9	1.4	21	38	92.5	2	Late Ring	Late Schizogony	79.5	1.8	null	null	null	null	null	null	null	null	Hour24	Hour40	0	3.1	null	null	null	null	null	null	null	integral to membrane, membrane	null	null	null	9	6	3		FALSE
hypothetical protein	PFE1170w_3o3	PFE1170w_3o3_714	PF3D7_0523400	PFE1170w	PF3D7_0523400	Pf3D7_05_v3	MAL5P1.234, PFE1170w	Pf3D7_05_v3: 973,518 - 975,876 (+)	protein coding	Day1	Day3	70.2	1.8	42	30	69	2.3	Late Schizogony	Merozoite	86	1.4	null	null	null	null	null	null	null	null	Hour32	Hour16	0	6.3	null	null	null	null	null	heat shock protein binding, unfolded protein binding	protein folding	null	heat shock protein binding	null	null	0	0	0		FALSE
hypothetical protein	PF10_0168_2o2	PF10_0168_2o2_255	PF3D7_1017300.1	PF10_0168	PF3D7_1017300.1	Pf3D7_10_v3	PF10_0168	Pf3D7_10_v3: 694,840 - 696,709 (-)	protein coding	Day8	Day2	70.3	2.3	40	27	76.7	2.2	Late Schizogony	Merozoite	56.4	1.6	null	null	null	null	null	null	null	null	Hour8	Hour16	0	2.7	null	null	null	null	null	protein dimerization activity	Golgi organization	Golgi apparatus, membrane	null	null	null	11	10	1		FALSE
hypothetical protein	PFA0635c_2o2	PFA0635c_2o2_555	PF3D7_0113300	PFA0635c	PF3D7_0113300	Pf3D7_01_v3	MAL1P3.09, PFA0635c	Pf3D7_01_v3: 504,938 - 506,874 (-)	protein coding	Day2	Day8	10.6	1.3	4	31	90.9	13.9	Early Ring	Early Schizogony	55.5	2.6	null	null	null	null	null	null	null	null	Hour8	Hour48	0	19	null	null	null	null	null	null	null	membrane	null	null	null	2	2	0		FALSE
hypothetical protein	PF10_0020_2o2	PF10_0020_2o2_225	PF3D7_1001600	PF10_0020	PF3D7_1001600	Pf3D7_10_v3	PF10_0020	Pf3D7_10_v3: 86,538 - 89,009 (-)	protein coding	Day2	Day12	92.1	5.1	36	14	98.7	22.7	Early Schizogony	Early Ring	97.3	12.1	null	null	null	null	null	null	null	null	Hour32	Hour16	0	34.4	null	null	null	null	3.1.1.23 (Acylglycerol lipase)	null	null	null	null	null	null	8	6	2		FALSE
hypothetical protein	PFA0205w_2o2	PFA0205w_2o2_541	PF3D7_0104100	PFA0205w	PF3D7_0104100	Pf3D7_01_v3	MAL1P1.31, PFA0205w	Pf3D7_01_v3: 178,087 - 180,790 (+)	protein coding	Day8	Day1	56.4	2.8	38	22	58.1	2.3	Late Schizogony	Early Trophozoite	36.6	1.7	null	null	null	null	null	null	null	null	Hour48	Hour16	0	30.1	null	null	null	null	null	null	transport	integral to membrane, membrane	null	null	null	2	1	1		FALSE
hypothetical protein	PF11_0419_1o1	PF11_0419_1o1_360	PF3D7_1140800	PF11_0419	PF3D7_1140800	Pf3D7_11_v3	PF11_0419	Pf3D7_11_v3: 1,633,920 - 1,636,331 (+)	protein coding	Day12	Day6	18.3	1.6	4	28	70.9	3.6	Late Ring	Early Schizogony	28.9	1.3	null	null	null	null	null	null	null	null	Hour8	Hour48	0	4.5	null	null	null	null	null	null	null	membrane	null	null	null	18	13	5		FALSE
hypothetical protein	PFB0765w_6o7	PFB0765w_6o7_589	PF3D7_0216700.1	PFB0765w	PF3D7_0216700.1	Pf3D7_02_v3	PF02_0157, PFB0765w	Pf3D7_02_v3: 690,311 - 695,783 (+)	protein coding	Day2	Day8	9.2	1.2	42	21	78.7	2.8	Late Schizogony	Late Ring	28.5	1.5	null	null	null	null	null	null	null	null	Hour48	Hour16	0	10.4	null	null	null	null	null	ATP binding, actin binding, calmodulin binding, motor activity	null	cytoplasm, myosin complex	null	null	null	2	1	1		FALSE
hypothetical protein	PF11_0218_4o4	PF11_0218_4o4_320	PF3D7_1121100	PF11_0218	PF3D7_1121100	Pf3D7_11_v3	PF11_0218	Pf3D7_11_v3: 794,254 - 799,561 (-)	protein coding	Day2	Day8	9.1	1.3	38	19	90	2.8	Early Ring	Late Ring	29.4	1.2	null	null	null	null	null	null	null	null	Hour8	Hour24	0	4	null	null	null	null	null	ATP binding, actin binding, calmodulin binding, motor activity	null	apicoplast, cytoplasm, myosin complex	null	null	null	21	14	7		FALSE
hypothetical protein	PFD0430ce3s1	PFD0430ce3s1_654	PF3D7_0408700	PFD0430c	PF3D7_0408700	Pf3D7_04_v3	MAL4P2.23, PFD0430c	Pf3D7_04_v3: 417,372 - 420,824 (-)	protein coding	Day12	Day1	85.7	2.7	46	36	83	1.3	Merozoite	Early Trophozoite	77.1	2	null	null	null	null	null	null	null	null	Hour40	Hour16	0	12.7	null	null	null	null	null	null	null	apicoplast	null	null	null	2	2	0		FALSE
hypothetical protein	PF10_0013e2s1	PF10_0013e2s1_222	PF3D7_1001000	PF10_0013	PF3D7_1001000	Pf3D7_10_v3	PF10_0013	Pf3D7_10_v3: 63,152 - 64,032 (+)	protein coding	Day12	Day3	16.4	2.3	18	1	96.5	11.4	Early Trophozoite	Late Schizogony	28.1	2.2	null	null	null	null	null	null	null	null	Hour24	Hour0	0	22.4	null	null	null	null	null	null	null	Maurer's cleft, apicoplast	null	null	null	7	4	3		FALSE
hypothetical protein	MAL8P1.60e15s1	MAL8P1.60e15s1_148	PF3D7_0819800	MAL8P1.60	PF3D7_0819800	Pf3D7_08_v3	MAL8P1.60	Pf3D7_08_v3: 891,658 - 898,502 (-)	protein coding	Day12	Day1	53.5	1.7	41	13	56.1	1.6	Early Schizogony	Merozoite	22.5	1.2	null	null	null	null	null	null	null	null	Hour40	Hour16	0	9.4	null	null	null	null	null	null	null	null	protein binding	null	null	11	5	6		FALSE
hypothetical protein	PF11_0302e1s1	PF11_0302e1s1_342	PF3D7_1129100	PF11_0302	PF3D7_1129100	Pf3D7_11_v3	PF11_0302	Pf3D7_11_v3: 1,125,952 - 1,127,310 (+)	protein coding	Day1	Day6	89.5	1.5	47	35	99.8	3.1	Merozoite	Early Schizogony	98.3	5.3	null	null	null	null	null	null	null	null	Hour24	Hour48	0	3.3	null	null	null	null	null	GTPase activator activity, protein binding	signal transduction	intracellular, symbiont-containing vacuole	null	null	null	13	11	2		FALSE
hypothetical protein	PFI0410ce18s1	PFI0410ce18s1_776	PF3D7_0908500	PFI0410c	PF3D7_0908500	Pf3D7_09_v3	PFI0410c	Pf3D7_09_v3: 389,605 - 397,843 (-)	protein coding	Day3	Day2	28.7	1.3	40	24	83.2	7.3	Late Schizogony	Early Ring	51.9	2	null	null	null	null	null	null	null	null	Hour48	Hour16	0	33.6	null	null	null	null	null	null	null	null	null	null	null	0	0	0		FALSE
hypothetical protein	PF11_0037e2s1	PF11_0037e2s1_298	PF3D7_1102500	PF11_0037	PF3D7_1102500	Pf3D7_11_v3	PF11_0037	Pf3D7_11_v3: 119,412 - 121,506 (-)	protein coding	Day3	Day8	73.3	2.4	10	34	93.3	2.7	Early Trophozoite	Late Ring	52.4	1.6	null	null	null	null	null	null	null	null	Hour8	Hour48	0	5.1	null	null	null	null	null	null	null	membrane	null	null	null	20	11	9		TRUE
hypothetical protein	PFA0430ce1s2	PFA0430ce1s2_548	PF3D7_0108700	PFA0430c	PF3D7_0108700	Pf3D7_01_v3	MAL1P2.15, PFA0430c	Pf3D7_01_v3: 352,314 - 356,211 (-)	protein coding	Day1	Day3	64.6	2.2	28	1	87.9	1.7	Early Trophozoite	Merozoite	68.9	1.8	null	null	null	null	null	null	null	null	Hour8	Hour48	0	1.6	null	null	null	null	null	null	null	membrane, nucleus	null	null	null	8	6	2		FALSE
hypothetical protein	PF13_0173e1s1	PF13_0173e1s1_400	PF3D7_1332200	PF13_0173	PF3D7_1332200	Pf3D7_13_v3	PF13_0173	Pf3D7_13_v3: 1,332,299 - 1,335,592 (+)	protein coding	Day12	Day8	47.4	1.3	40	24	95.7	29.3	Late Schizogony	Early Trophozoite	84.9	4.5	null	null	null	null	null	null	null	null	Hour40	Hour16	0	32.2	null	null	null	null	null	GTP binding, GTPase activity, translation initiation factor activity	translational initiation	cytoplasm, intracellular	null	null	null	2	2	0		FALSE
hypothetical protein	MAL13P1.230e1s1	MAL13P1.230e1s1_73	PF3D7_1346000	MAL13P1.230	PF3D7_1346000	Pf3D7_13_v3	MAL13P1.230	Pf3D7_13_v3: 1,837,752 - 1,840,105 (-)	protein coding	Day6	Day2	27.8	1.9	null	null	null	null	Merozoite	Late Schizogony	17	1.4	null	null	null	null	null	null	null	null	Hour0	Hour16	0	2.6	null	null	null	null	null	motor activity	microtubule-based process	cytoplasm, cytoskeleton, dynactin complex, dynein complex, membrane, microtubule	null	microtubule-based process	dynactin complex	17	11	6		FALSE
hypothetical protein	PF14_0419e6s1	PF14_0419e6s1_478	PF3D7_1444100	PF14_0419	PF3D7_1444100	Pf3D7_14_v3	PF14_0419	Pf3D7_14_v3: 1,801,961 - 1,825,326 (-)	protein coding	Day12	Day1	9.8	1.2	37	14	76	1.8	Merozoite	Early Trophozoite	13	1.2	null	null	null	null	null	null	null	null	Hour48	Hour16	0	12.9	null	null	null	null	null	ATP binding, actin binding, calmodulin binding, motor activity	null	cytoplasm, myosin complex	null	null	null	0	0	0		FALSE
hypothetical protein	PFI1735ce2s1	PFI1735ce2s1_809	PF3D7_0935900	PFI1735c	PF3D7_0935900	Pf3D7_09_v3	PFI1735c	Pf3D7_09_v3: 1,420,483 - 1,422,807 (-)	protein coding	Day3	Day12	96.3	22.6	6	31	99.8	29.3	Early Ring	Late Trophozoite	99.6	62	null	null	null	null	null	null	null	null	Hour8	Hour32	0	78	null	null	null	null	null	null	null	cytoplasm, host cell cytoplasm, host cell membrane	null	null	null	25	18	7		FALSE
hypothetical protein	PF14_0593e1s1	PF14_0593e1s1_499	PF3D7_1462300	PF14_0593	PF3D7_1462300	Pf3D7_14_v3	PF14_0593	Pf3D7_14_v3: 2,524,921 - 2,528,994 (-)	protein coding	Day1	Day12	30.4	1.4	1	45	94.9	2.4	Early Ring	Merozoite	55.8	1.7	null	null	null	null	null	null	null	null	Hour8	Hour16	0	2.6	null	null	null	null	null	GTP binding, GTPase activity	null	integral to membrane	GTP binding, GTPase activity	null	null	15	11	4		FALSE
hypothetical protein	PF10_0242e2s2	PF10_0242e2s2_269	PF3D7_1024800	PF10_0242	PF3D7_1024800	Pf3D7_10_v3	PF10_0242	Pf3D7_10_v3: 1,034,685 - 1,039,079 (+)	protein coding	Day8	Day12	98.2	1.8	47	35	99.5	4.8	Early Ring	Late Schizogony	98.1	3.8	null	null	null	null	null	null	null	null	Hour0	Hour48	0	9.6	null	null	null	null	null	hydrolase activity	null	integral to membrane	null	null	null	19	13	6		FALSE
hypothetical protein	PFA0510we1s2	PFA0510we1s2_550	PF3D7_0110500	PFA0510w	PF3D7_0110500	Pf3D7_01_v3	MAL1P2.31, PFA0510w	Pf3D7_01_v3: 396,591 - 403,606 (+)	protein coding	Day1	Day12	69	1.4	17	1	86.7	2	Early Trophozoite	Merozoite	70	2	null	null	null	null	null	null	null	null	Hour16	Hour40	0	1.8	null	null	null	null	null	null	null	null	protein binding	null	null	9	6	3		FALSE
hypothetical protein	PFL1395ce1s4	PFL1395ce1s4_858	PF3D7_1228800	PFL1395c	PF3D7_1228800	Pf3D7_12_v3	2277.t00279, MAL12P1.279, PFL1395c	Pf3D7_12_v3: 1,169,557 - 1,179,186 (-)	protein coding	Day2	Day12	82	1.4	38	14	95	2.5	Early Schizogony	Merozoite	90.8	3.9	null	null	null	null	null	null	null	null	Hour48	Hour16	0	2.4	null	null	null	null	null	nucleotide binding	null	cytoplasm, intracellular, membrane	protein binding	null	null	0	0	0		FALSE
hypothetical protein	MAL13P1.323e1s3	MAL13P1.323e1s3_88	PF3D7_1364400	MAL13P1.323	PF3D7_1364400	Pf3D7_13_v3	MAL13P1.323	Pf3D7_13_v3: 2,585,032 - 2,594,829 (+)	protein coding	Day1	Day12	17.4	1.2	14	33	84.1	1.9	Early Ring	Late Schizogony	54.6	1.3	null	null	null	null	null	null	null	null	Hour8	Hour48	0	2.8	null	null	null	null	null	null	null	extracellular region, membrane	null	null	null	1	1	0		FALSE
hypothetical protein	PFL1085we1s2	PFL1085we1s2_849	PF3D7_1222600	PFL1085w	PF3D7_1222600	Pf3D7_12_v3	2277.t00217, MAL12P1.217, PFL1085w	Pf3D7_12_v3: 907,203 - 914,501 (+)	protein coding	Day1	Day3	18.8	1.4	null	null	null	null	Merozoite	Early Schizogony	17.1	1.3	null	null	null	null	null	null	null	null	Hour8	Hour32	0	7.3	null	null	null	null	null	null	null	null	sequence-specific DNA binding transcription factor activity	null	null	2	2	0		FALSE
hypothetical protein	PF07_0053e1s4	PF07_0053e1s4_181	PF3D7_0713900	PF07_0053	PF3D7_0713900	Pf3D7_07_v3	PF07_0053	Pf3D7_07_v3: 627,067 - 637,776 (-)	protein coding	Day1	Day8	36.7	1.6	15	35	93.2	2.2	Early Ring	Merozoite	62.6	1.8	null	null	null	null	null	null	null	null	Hour8	Hour40	0	7.2	null	null	null	null	null	null	null	null	null	null	null	20	13	7		TRUE
hypothetical protein	PFC1065we2s1	PFC1065we2s1_635	PF3D7_0323800	PFC1065w	PF3D7_0323800	Pf3D7_03_v3	MAL3P7.44, PFC1065w	Pf3D7_03_v3: 998,649 - 1,001,582 (+)	protein coding	Day8	Day2	12	1.3	6	40	99.8	2.4	Late Ring	Late Schizogony	48.6	1.4	null	null	null	null	null	null	null	null	Hour8	Hour40	0	4.4	null	null	null	null	null	null	null	apicoplast, membrane	null	null	null	8	7	1		FALSE
hypothetical protein	PF13_0161e1s2	PF13_0161e1s2_399	PF3D7_1327300	PF13_0161	PF3D7_1327300	Pf3D7_13_v3	PF13_0161	Pf3D7_13_v3: 1,145,719 - 1,151,106 (+)	protein coding	Day3	Day12	75.5	1.8	42	26	97.2	21.5	Late Schizogony	Early Ring	72.1	3.2	null	null	null	null	null	null	null	null	Hour8	Hour32	0	6.2	null	null	null	null	null	ATP binding, actin binding, calmodulin binding, motor activity	null	cytoplasm, myosin complex	null	null	null	0	0	0		FALSE
hypothetical protein	PFL0275we1s2	PFL0275we1s2_818	PF3D7_1205500	PFL0275w	PF3D7_1205500	Pf3D7_12_v3	2277.t00056, MAL12P1.55, PFL0275w	Pf3D7_12_v3: 242,811 - 248,168 (+)	protein coding	Day6	Day12	62.3	1.7	45	21	98.1	9	Merozoite	Early Trophozoite	95.4	5.2	null	null	null	null	null	null	null	null	Hour8	Hour24	0	7.8	null	null	null	null	null	protein binding, zinc ion binding	null	cytoplasm	protein binding, zinc ion binding	null	null	16	11	5		FALSE
hypothetical protein	MAL13P1.140e1s3	MAL13P1.140e1s3_59	PF3D7_1325900	MAL13P1.140	PF3D7_1325900	Pf3D7_13_v3	MAL13P1.140	Pf3D7_13_v3: 1,076,161 - 1,084,587 (-)	protein coding	Day2	Day1	48.3	1.5	32	10	87.6	2.7	Early Schizogony	Early Ring	58.5	2.4	null	null	null	null	null	null	null	null	Hour32	Hour16	0	8.3	null	null	null	null	null	ATP binding, actin binding, calmodulin binding, motor activity	null	cytoplasm, microtubule associated complex, myosin complex	null	null	null	3	2	1		FALSE
hypothetical protein	MAL13P1.19e1s1	MAL13P1.19e1s1_67	PF3D7_1303800	MAL13P1.19	PF3D7_1303800	Pf3D7_13_v3	MAL13P1.19	Pf3D7_13_v3: 184,845 - 212,660 (-)	protein coding	Day2	Day1	28.6	1.1	28	10	82.2	3.4	Late Trophozoite	Early Ring	43.1	1.8	null	null	null	null	null	null	null	null	Hour32	Hour16	0	6.2	null	null	null	null	null	protein binding, protein serine/threonine kinase activity	DNA repair, chromatin modification, response to DNA damage stimulus	chromosome, nucleus	null	null	null	5	5	0		FALSE
hypothetical protein	PF14_0588e1s1	PF14_0588e1s1_497	PF3D7_1461800	PF14_0588	PF3D7_1461800	Pf3D7_14_v3	PF14_0588	Pf3D7_14_v3: 2,504,149 - 2,512,505 (+)	protein coding	Day3	Day12	76.7	3.6	41	47	36.1	1.8	Merozoite	Late Trophozoite	13.6	1.2	null	null	null	null	null	null	null	null	Hour8	Hour32	0	3.1	null	null	null	null	null	null	null	membrane	null	null	null	6	6	0		FALSE
hypothetical protein	PF14_0326e2s4	PF14_0326e2s4_460	PF3D7_1434500	PF14_0326	PF3D7_1434500	Pf3D7_14_v3	PF14_0326	Pf3D7_14_v3: 1,378,348 - 1,402,665 (-)	protein coding	Day1	Day8	26.3	1.2	15	34	94.2	5.2	Early Ring	Late Schizogony	60.3	2.1	null	null	null	null	null	null	null	null	Hour8	Hour48	0	5	null	null	null	null	null	ATP binding, ATPase activity	null	membrane	ATP binding, ATPase activity, nucleoside-triphosphatase activity, nucleotide binding, protein binding	null	null	5	4	1		FALSE
hypothetical protein	PF07_0087	PF07_0087_185	PF3D7_0721100	PF07_0087	PF3D7_0721100	Pf3D7_07_v3	PF07_0087	Pf3D7_07_v3: 916,434 - 917,168 (+)	protein coding	Day1	Day12	44.6	1.6	28	8	99.3	14.9	Early Schizogony	Early Ring	58.1	2.2	null	null	null	null	null	null	null	null	Hour32	Hour8	0	15.2	null	null	null	null	null	null	null	apicoplast	null	null	null	0	0	0		FALSE
hypothetical protein	MAL7P1.32	MAL7P1.32_120	PF3D7_0710400	MAL7P1.32	PF3D7_0710400	Pf3D7_07_v3	MAL7P1.32	Pf3D7_07_v3: 474,623 - 475,720 (+)	protein coding	Day1	Day6	22.1	1.3	null	null	null	null	Late Ring	Merozoite	27.2	1.5	null	null	null	null	null	null	null	null	Hour24	Hour16	0	4	null	null	null	null	4.2.99.18 (DNA-(apurinic or apyrimidinic site) lyase)	damaged DNA binding, nucleotide binding	nucleotide-excision repair	apicoplast, nucleus	nucleotide binding	null	null	2	2	0		FALSE
hypothetical protein	PFI1000w-s2	PFI1000w-s2_793	PF3D7_0920400	PFI1000w	PF3D7_0920400	Pf3D7_09_v3	PFI1000w	Pf3D7_09_v3: 833,754 - 839,312 (+)	protein coding	Day1	Day12	31.3	1.5	30	6	66.9	2	Late Trophozoite	Merozoite	48.4	1.4	null	null	null	null	null	null	null	null	Hour24	Hour16	0	5.5	null	null	null	null	null	null	null	null	null	null	null	1	1	0		FALSE
hypothetical protein	PF14_0722-e3s3	PF14_0722-e3s3_528	PF3D7_1475400	PF14_0722	PF3D7_1475400	Pf3D7_14_v3	PF14_0722	Pf3D7_14_v3: 3,087,061 - 3,105,071 (-)	protein coding	Day3	Day1	24.6	1.3	37	1	39.7	1.2	Merozoite	Early Ring	26.1	1.3	null	null	null	null	null	null	null	null	Hour40	Hour16	0	10.5	null	null	null	null	null	protein binding, zinc ion binding	intracellular receptor mediated signaling pathway, intracellular transport	anchored to external side of plasma membrane	null	null	null	0	0	0		FALSE
hypothetical protein	PFL2335w-s2	PFL2335w-s2_880	PF3D7_1248700	PFL2335w	PF3D7_1248700	Pf3D7_12_v3	2277.t00467, MAL12P1.466, PFL2335w	Pf3D7_12_v3: 1,994,775 - 2,000,744 (+)	protein coding	Day1	Day12	85.3	2.7	null	null	null	null	Merozoite	Late Trophozoite	93.1	2	null	null	null	null	null	null	null	null	Hour8	Hour32	0	2.9	null	null	null	null	null	null	null	nucleus	null	null	null	4	4	0		FALSE
hypothetical protein	PF10_0079-s1	PF10_0079-s1_233	PF3D7_1008100	PF10_0079	PF3D7_1008100	Pf3D7_10_v3	PF10_0079	Pf3D7_10_v3: 331,246 - 342,807 (+)	protein coding	Day1	Day12	50.4	1.5	41	46	95.2	1.6	Early Ring	Late Schizogony	78.6	1.4	null	null	null	null	null	null	null	null	Hour8	Hour32	0	3.1	null	null	null	null	null	DNA binding, protein binding, zinc ion binding	regulation of transcription, DNA-dependent, transcription, DNA-dependent	nucleus	protein binding, zinc ion binding	null	null	15	11	4		FALSE
hypothetical protein	PFL1930w-s5	PFL1930w-s5_872	PF3D7_1239800	PFL1930w	PF3D7_1239800	Pf3D7_12_v3	2277.t00386, MAL12P1.384, PFL1930w	Pf3D7_12_v3: 1,660,451 - 1,677,754 (+)	protein coding	Day12	Day3	3.4	1.1	28	10	94.3	5.1	Early Schizogony	Early Ring	13.1	1.2	null	null	null	null	null	null	null	null	Hour40	Hour16	0	3.2	null	null	null	null	null	ATP binding, actin binding, calmodulin binding, motor activity	null	cytoplasm, myosin complex	nucleotide binding	null	null	18	13	5		FALSE
hypothetical protein	PF07_0016-s1	PF07_0016-s1_173	PF3D7_0704300	PF07_0016	PF3D7_0704300	Pf3D7_07_v3	PF07_0016	Pf3D7_07_v3: 197,691 - 203,249 (+)	protein coding	Day2	Day8	41.7	1.4	37	15	95.1	3.9	Early Schizogony	Late Ring	80.7	3.6	null	null	null	null	null	null	null	null	Hour0	Hour24	0	7	null	null	null	null	null	ATP binding, actin binding, calmodulin binding, motor activity	null	cytoplasm, myosin complex	null	null	null	24	16	8		FALSE
hypothetical protein	MAL7P1.102-s2	MAL7P1.102-s2_99	PF3D7_0719400	MAL7P1.102	PF3D7_0719400	Pf3D7_07_v3	MAL7P1.102	Pf3D7_07_v3: 848,398 - 853,593 (-)	protein coding	Day6	Day1	86.9	1.9	36	11	85.9	4.7	Early Schizogony	Early Ring	77.3	3.1	null	null	null	null	null	null	null	null	Hour48	Hour16	0	4.6	null	null	null	null	null	ATP binding	null	membrane	null	null	null	1	1	0		FALSE
hypothetical protein	PFD0225w-s3	PFD0225w-s3_643	PF3D7_0404600	PFD0225w	PF3D7_0404600	Pf3D7_04_v3	MAL4P1.44, PFD0220c, PFD0220w, PFD0225w	Pf3D7_04_v3: 247,731 - 260,147 (+)	protein coding	Day8	Day3	35.1	1.3	25	1	84.4	2.4	Early Ring	Merozoite	55	1.6	null	null	null	null	null	null	null	null	Hour16	Hour0	0	3.9	null	null	null	null	null	structural molecule activity	phosphate ion transport	cytoplasm, extracellular region	null	null	null	0	0	0		FALSE
hypothetical protein	PF14_0412-e2	PF14_0412-e2_477	PF3D7_1443400	PF14_0412	PF3D7_1443400	Pf3D7_14_v3	PF14_0412	Pf3D7_14_v3: 1,776,958 - 1,779,606 (-)	protein coding	Day2	Day8	61.3	1.8	26	8	70.2	1.8	Late Trophozoite	Early Ring	76.3	2.9	null	null	null	null	null	null	null	null	Hour32	Hour16	0	9.2	null	null	null	null	null	null	null	cytoplasm, cytoskeleton	protein binding	null	null	0	0	0		FALSE
hypothetical protein	PF14_0649-e2s1	PF14_0649-e2s1_511	PF3D7_1468100	PF14_0649	PF3D7_1468100	Pf3D7_14_v3	PF14_0649	Pf3D7_14_v3: 2,786,308 - 2,794,323 (-)	protein coding	Day2	Day12	66	2.1	15	1	93.1	1.6	Early Ring	Merozoite	87.4	2.9	null	null	null	null	null	null	null	null	Hour8	Hour32	0	1.9	null	null	null	null	null	ATP binding, protein binding	null	cytoplasm, nucleus	ATP binding	null	null	20	13	7		TRUE
hypothetical protein	PFL1255c-e1	PFL1255c-e1_854	PF3D7_1226000	PFL1255c	PF3D7_1226000	Pf3D7_12_v3	2277.t00251, MAL12P1.251, PFL1255c	Pf3D7_12_v3: 1,053,296 - 1,056,282 (-)	protein coding	Day1	Day6	43.6	1.6	null	null	null	null	Merozoite	Early Schizogony	43.1	1.5	null	null	null	null	null	null	null	null	Hour24	Hour16	0	7.6	null	null	null	null	null	null	null	apicoplast	null	null	null	0	0	0		FALSE
hypothetical protein	PFL1605w-s2	PFL1605w-s2_863	PF3D7_1233300	PFL1605w	PF3D7_1233300	Pf3D7_12_v3	2277.t00321, MAL12P1.320, PFL1605w	Pf3D7_12_v3: 1,375,346 - 1,379,587 (+)	protein coding	Day12	Day2	32.7	1.8	24	1	59.9	1.8	Late Trophozoite	Early Ring	43.9	1.8	null	null	null	null	null	null	null	null	Hour24	Hour16	0	6.7	null	null	null	null	null	nucleic acid binding	null	null	null	null	null	0	0	0		FALSE
hypothetical protein	PFL1135c-e2s1	PFL1135c-e2s1_852	PF3D7_1223600	PFL1135c	PF3D7_1223600	Pf3D7_12_v3	2277.t00227, MAL12P1.227, PFL1135c	Pf3D7_12_v3: 962,631 - 967,491 (-)	protein coding	Day12	Day6	26.3	1.3	13	7	67.4	1.7	Early Trophozoite	Merozoite	25.9	1.4	null	null	null	null	null	null	null	null	Hour32	Hour16	0	5.7	null	null	null	null	null	null	null	integral to membrane	null	null	null	2	2	0		FALSE
hypothetical protein	PF10_0124-e1s2	PF10_0124-e1s2_241	PF3D7_1012700	PF10_0124	PF3D7_1012700	Pf3D7_10_v3	PF10_0124	Pf3D7_10_v3: 487,252 - 491,828 (+)	protein coding	Day1	Day6	19.7	1.2	37	13	87.1	1.8	Early Schizogony	Merozoite	33.1	1.3	null	null	null	null	null	null	null	null	Hour32	Hour16	0	3.8	null	null	null	null	3.1.3.16 (Phosphoprotein phosphatase)	null	null	null	protein binding	null	null	4	4	0		FALSE
hypothetical protein	PF14_0515-s1	PF14_0515-s1_490	PF3D7_1454200	PF14_0515	PF3D7_1454200	Pf3D7_14_v3	PF14_0515	Pf3D7_14_v3: 2,222,490 - 2,226,704 (-)	protein coding	Day1	Day8	10.1	1.2	17	33	81.8	4.8	Late Ring	Early Schizogony	27.7	1.5	null	null	null	null	null	null	null	null	Hour8	Hour48	0	7.3	null	null	null	null	null	null	null	null	null	null	null	3	3	0		FALSE
hypothetical protein	PF14_0145-s2	PF14_0145-s2_441	PF3D7_1414700	PF14_0145	PF3D7_1414700	Pf3D7_14_v3	PF14_0145	Pf3D7_14_v3: 592,992 - 597,146 (-)	protein coding	Day12	Day2	52.7	1.5	15	35	85.6	3.9	Early Ring	Early Schizogony	67.8	2.4	null	null	null	null	null	null	null	null	Hour8	Hour40	0	9.6	null	null	null	null	3.1.2.15 (Ubiquitin thiolesterase); 3.4.19.12 (Ubiquitinyl hydrolase 1)	ubiquitin thiolesterase activity	ubiquitin-dependent protein catabolic process	null	ubiquitin thiolesterase activity	ubiquitin-dependent protein catabolic process	null	0	0	0		FALSE
hypothetical protein	PF10_0133-s1	PF10_0133-s1_243	PF3D7_1013600	PF10_0133	PF3D7_1013600	Pf3D7_10_v3	PF10_0133	Pf3D7_10_v3: 533,109 - 539,825 (+)	protein coding	Day2	Day12	24.6	1.4	31	10	86.8	4.6	Late Trophozoite	Early Ring	39.4	1.9	null	null	null	null	null	null	null	null	Hour40	Hour16	0	18.6	null	null	null	null	null	null	null	cytoplasm	null	null	null	0	0	0		FALSE
hypothetical protein	PF11_0226-s3	PF11_0226-s3_323	PF3D7_1121800	PF11_0226	PF3D7_1121800	Pf3D7_11_v3	PF11_0226	Pf3D7_11_v3: 823,239 - 829,313 (-)	protein coding	Day12	Day2	20.2	1.8	42	10	36.2	1.7	Late Ring	Early Schizogony	10.9	1.2	null	null	null	null	null	null	null	null	Hour40	Hour16	0	4.6	null	null	null	null	3.4.24.55 (Pitrilysin)	catalytic activity, metal ion binding, metalloendopeptidase activity	proteolysis	null	catalytic activity, metal ion binding, metalloendopeptidase activity	proteolysis	null	0	0	0		FALSE
hypothetical protein	PFA0410w-s3	PFA0410w-s3_546	PF3D7_0108300	PFA0410w	PF3D7_0108300	Pf3D7_01_v3	MAL1P2.10, PFA0410w	Pf3D7_01_v3: 337,168 - 343,833 (+)	protein coding	Day1	Day12	77.6	2.1	7	37	99.7	5	Early Ring	Late Schizogony	90.8	2	null	null	null	null	null	null	null	null	Hour8	Hour48	0	5.1	null	null	null	null	null	null	null	membrane, nucleus	null	null	null	23	16	7		FALSE
hypothetical protein	PFL0445w-s1	PFL0445w-s1_825	PF3D7_1208900	PFL0445w	PF3D7_1208900	Pf3D7_12_v3	2277.t00090, MAL12P1.89, PFL0445w	Pf3D7_12_v3: 415,404 - 419,732 (+)	protein coding	Day2	Day12	50.2	1.7	31	10	94.2	3.4	Late Trophozoite	Early Ring	87.8	2.1	null	null	null	null	null	null	null	null	Hour48	Hour16	0	3	null	null	null	null	3.1.3.16 (Phosphoprotein phosphatase)	magnesium ion binding, phosphoprotein phosphatase activity	null	null	catalytic activity	null	null	6	6	0		FALSE
hypothetical protein	PFL1410c-s1	PFL1410c-s1_859	PF3D7_1229100	PFL1410c	PF3D7_1229100	Pf3D7_12_v3	2277.t00282, MAL12P1.282, PFL1410c	Pf3D7_12_v3: 1,192,888 - 1,199,214 (-)	protein coding	Day1	Day12	70.3	3.1	4	34	97.9	5.9	Early Ring	Early Schizogony	95.4	5.7	null	null	null	null	null	null	null	null	Hour8	Hour40	0	12.7	null	null	null	null	3.6.3.44 (Xenobiotic-transporting ATPase)	ATP binding, ATPase activity, coupled to movement of substances, ATPase activity, coupled to transmembrane movement of substances	transport	ATP-binding cassette (ABC) transporter complex, integral to plasma membrane	ATP binding, ATPase activity, nucleoside-triphosphatase activity, nucleotide binding	transmembrane transport, transport	integral to membrane	0	0	0		FALSE
hypothetical protein	PFI1425w-e2	PFI1425w-e2_798	PF3D7_0929000	PFI1425w	PF3D7_0929000	Pf3D7_09_v3	PFI1425w	Pf3D7_09_v3: 1,161,080 - 1,162,539 (+)	protein coding	Day6	Day12	70.2	1.4	null	null	null	null	Late Ring	Late Schizogony	69.7	1.5	null	null	null	null	null	null	null	null	Hour32	Hour16	0	3.3	null	null	null	null	null	null	transcription initiation from RNA polymerase II promoter	transcription factor TFIID complex	null	transcription initiation from RNA polymerase II promoter	transcription factor TFIID complex	5	5	0		FALSE
hypothetical protein	PF14_0345-e2	PF14_0345-e2_467	TWO GENES FOUND	PF14_0345																												NA	NA												5	5	0		FALSE
hypothetical protein	PFE0060w-e2	PFE0060w-e2_674	PF3D7_0501200	PFE0060w	PF3D7_0501200	Pf3D7_05_v3	MAL5P1.13, PFE0060w	Pf3D7_05_v3: 64,065 - 65,489 (+)	protein coding	Day1	Day12	90.5	11.6	19	1	98.8	12.2	Early Trophozoite	Merozoite	96.7	7.2	null	null	null	null	null	null	null	null	Hour24	Hour40	0	7.8	null	null	null	null	null	null	null	Maurer's cleft, cell surface, host cell	null	null	null	19	14	5		FALSE
hypothetical protein	PFL1135c-e1	PFL1135c-e1_851	PF3D7_1223600	PFL1135c	PF3D7_1223600	Pf3D7_12_v3	2277.t00227, MAL12P1.227, PFL1135c	Pf3D7_12_v3: 962,631 - 967,491 (-)	protein coding	Day12	Day6	26.3	1.3	13	7	67.4	1.7	Early Trophozoite	Merozoite	25.9	1.4	null	null	null	null	null	null	null	null	Hour32	Hour16	0	5.7	null	null	null	null	null	null	null	integral to membrane	null	null	null	0	0	0		FALSE
hypothetical protein	PF14_0698_1o1	PF14_0698_1o1_525	PF3D7_1473000	PF14_0698	PF3D7_1473000	Pf3D7_14_v3	PF14_0698	Pf3D7_14_v3: 2,975,115 - 2,975,492 (-)	protein coding	Day6	Day1	34	2.6	1	28	90	1.9	Merozoite	Late Schizogony	57.7	2.4	null	null	null	null	null	null	null	null	Hour48	Hour16	0	22.4	null	null	null	null	null	null	null	membrane	null	null	null	4	3	1		FALSE
hypothetical protein	PF14_0464_1o1	PF14_0464_1o1_484	PF3D7_1448600	PF14_0464	PF3D7_1448600	Pf3D7_14_v3	PF14_0464	Pf3D7_14_v3: 1,997,542 - 1,998,303 (-)	protein coding	Day12	Day2	75.6	1.6	1	25	79.5	2.2	Late Ring	Early Schizogony	92.6	2.4	null	null	null	null	null	null	null	null	Hour32	Hour16	0	2.1	null	null	null	null	null	SNAP receptor activity, protein binding	intracellular protein transport, regulation of vesicle fusion, vesicle-mediated transport	SNARE complex	protein binding	null	null	7	5	2		FALSE
hypothetical protein	PFB0075c_2o2	PFB0075c_2o2_559	PF3D7_0201500	PFB0075c	PF3D7_0201500	Pf3D7_02_v3	PF02_0015, PFB0075c	Pf3D7_02_v3: 73,441 - 74,396 (-)	protein coding	Day2	Day12	78.8	2.4	12	42	75.7	1.7	Early Trophozoite	Merozoite	84.3	2.4	null	null	null	null	null	null	null	null	Hour24	Hour8	0	3.5	null	null	null	null	null	null	null	apicoplast, membrane	null	null	null	10	9	1		FALSE
hypothetical protein	PFD0115c_2o2	PFD0115c_2o2_640	PF3D7_0402400	PFD0115c	PF3D7_0402400	Pf3D7_04_v3	MAL4P1.23, PFD0115c	Pf3D7_04_v3: 147,490 - 148,380 (-)	protein coding	Day8	Day6	37.4	1.7	46	22	100	2.3	Merozoite	Late Trophozoite	90.1	2.8	null	null	null	null	null	null	null	null	Hour24	Hour16	0	6.5	null	null	null	null	null	nucleotide binding	null	cytoplasm	null	null	null	16	12	4		FALSE
hypothetical protein	PF11_0238_1o1	PF11_0238_1o1_326	PF3D7_1122700	PF11_0238	PF3D7_1122700	Pf3D7_11_v3	PF11_0238	Pf3D7_11_v3: 868,388 - 869,152 (-)	protein coding	Day2	Day1	80.6	3.7	34	21	89.3	10.1	Early Schizogony	Early Ring	87.5	9.5	null	null	null	null	null	null	null	null	Hour40	Hour16	0	79.6	null	null	null	null	null	null	null	apicoplast, membrane	null	null	null	22	16	6		FALSE
hypothetical protein	PF14_0735_2o2	PF14_0735_2o2_529	PF3D7_1476500	PF14_0735	PF3D7_1476500	Pf3D7_14_v3	PF14_0735	Pf3D7_14_v3: 3,147,490 - 3,148,584 (+)	protein coding	Day3	Day12	88.4	2.1	42	20	77.1	2.3	Merozoite	Early Trophozoite	33.9	1.5	null	null	null	null	null	null	null	null	Hour0	Hour48	0	2.1	null	null	null	null	null	ATP binding, unfolded protein binding	protein folding, response to stress	membrane	null	null	null	10	9	1		FALSE
hypothetical protein	PF14_0465_1o1	PF14_0465_1o1_485	PF3D7_1448700	PF14_0465	PF3D7_1448700	Pf3D7_14_v3	PF14_0465	Pf3D7_14_v3: 1,999,648 - 2,000,649 (+)	protein coding	Day6	Day2	29.2	1.5	4	28	78.3	2.3	Early Ring	Early Trophozoite	45	1.7	null	null	null	null	null	null	null	null	Hour8	Hour48	0	4	null	null	null	null	null	null	null	null	null	null	null	2	2	0		FALSE
hypothetical protein	PF11_0180_1o1	PF11_0180_1o1_318	PF3D7_1117400	PF11_0180	PF3D7_1117400	Pf3D7_11_v3	PF11_0180	Pf3D7_11_v3: 664,163 - 665,356 (+)	protein coding	Day12	Day6	94.7	1.3	40	24	92.1	10.9	Late Schizogony	Early Ring	96.1	4	null	null	null	null	null	null	null	null	Hour48	Hour16	0	9	null	null	null	null	null	null	null	membrane	null	null	null	0	0	0		FALSE
hypothetical protein	PF14_0258_2o7	PF14_0258_2o7_455	PF3D7_1428000	PF14_0258	PF3D7_1428000	Pf3D7_14_v3	PF14_0258	Pf3D7_14_v3: 1,095,686 - 1,097,731 (+)	protein coding	Day8	Day1	92.5	3.4	null	null	null	null	Early Schizogony	Early Ring	87.6	2.5	null	null	null	null	null	null	null	null	Hour48	Hour16	0	62	null	null	null	null	null	null	null	integral to membrane, membrane	null	null	null	0	0	0		FALSE
hypothetical protein	PF11_0288_1o3	PF11_0288_1o3_337	PF3D7_1127700	PF11_0288	PF3D7_1127700	Pf3D7_11_v3	PF11_0288	Pf3D7_11_v3: 1,074,626 - 1,076,405 (-)	protein coding	Day12	Day2	53.3	2.5	35	1	38.9	1.8	Late Schizogony	Early Schizogony	19.7	1.4	null	null	null	null	null	null	null	null	Hour48	Hour16	0	12	null	null	null	null	null	null	transcription, DNA-dependent	nucleus	null	null	null	5	5	0		FALSE
hypothetical protein	PF14_0662_1o1	PF14_0662_1o1_513	PF3D7_1469400	PF14_0662	PF3D7_1469400	Pf3D7_14_v3	PF14_0662	Pf3D7_14_v3: 2,845,203 - 2,846,516 (+)	protein coding	Day2	Day12	88.5	1.7	14	1	86.2	4.1	Late Trophozoite	Late Schizogony	74.8	2	null	null	null	null	null	null	null	null	Hour24	Hour8	0	6.3	null	null	null	null	null	nucleoside transmembrane transporter activity	null	membrane	null	null	null	0	0	0		FALSE
hypothetical protein	PFB0575c_1o1	PFB0575c_1o1_585	PF3D7_0212700	PFB0575c	PF3D7_0212700	Pf3D7_02_v3	PF02_0119, PFB0575c	Pf3D7_02_v3: 524,700 - 526,043 (-)	protein coding	Day12	Day1	73.9	3.2	14	39	71.2	2	Late Ring	Merozoite	55	1.4	null	null	null	null	null	null	null	null	Hour24	Hour0	0	3.2	null	null	null	null	null	structural molecule activity	cell adhesion, phosphate ion transport	cytoplasm, extracellular region	null	null	null	0	0	0		FALSE
hypothetical protein	PF11_0171_1o1	PF11_0171_1o1_315	PF3D7_1116400	PF11_0171	PF3D7_1116400	Pf3D7_11_v3	PF11_0171	Pf3D7_11_v3: 619,893 - 621,350 (-)	protein coding	Day8	Day12	82.6	1.6	40	4	93.6	1.6	Early Ring	Merozoite	85.4	2	null	null	null	null	null	null	null	null	Hour48	Hour16	0	2.7	null	null	null	null	null	GTP binding, guanyl-nucleotide exchange factor activity	ER to Golgi vesicle-mediated transport	integral to endoplasmic reticulum membrane	protein binding	null	null	0	0	0		FALSE
hypothetical protein	PF14_0746_2o2	PF14_0746_2o2_533	PF3D7_1477500	PF14_0746	PF3D7_1477500	Pf3D7_14_v3	PF14_0746	Pf3D7_14_v3: 3,188,888 - 3,190,548 (+)	protein coding	Day1	Day12	61.8	3.8	14	35	94.7	13.2	Early Ring	Late Schizogony	86.4	9.4	null	null	null	null	null	null	null	null	Hour24	Hour48	0	10.4	null	null	null	null	null	null	null	membrane	null	null	null	9	7	2		FALSE
hypothetical protein	PF14_0741_1o1	PF14_0741_1o1_532	NOT FOUND	PF14_0741																												NA	NA												18	13	5		FALSE
hypothetical protein	PFA0630c_2o2	PFA0630c_2o2_554	PF3D7_0113200	PFA0630c	PF3D7_0113200	Pf3D7_01_v3	MAL1P3.08, PFA0630c	Pf3D7_01_v3: 500,959 - 502,868 (-)	protein coding	Day1	Day6	84.4	3.4	20	48	85.6	3.3	Early Trophozoite	Merozoite	88.4	6.9	null	null	null	null	null	null	null	null	Hour24	Hour0	0	4.1	null	null	null	null	null	null	null	null	null	null	null	3	3	0		FALSE
hypothetical protein	PFB0775w_1o1	PFB0775w_1o1_590	PF3D7_0216900	PFB0775w	PF3D7_0216900	Pf3D7_02_v3	PF02_0159, PFB0775w	Pf3D7_02_v3: 701,245 - 702,894 (+)	protein coding	Day2	Day12	61.1	2.6	37	22	56.9	1.4	Late Trophozoite	Early Ring	67.2	2.3	null	null	null	null	null	null	null	null	Hour48	Hour16	0	4.9	null	null	null	null	null	null	null	null	null	null	null	7	6	1		FALSE
hypothetical protein	PF11_0513_2o2	PF11_0513_2o2_370	PF3D7_1149600	PF11_0513	PF3D7_1149600	Pf3D7_11_v3	PF11_0513	Pf3D7_11_v3: 2,001,068 - 2,003,313 (+)	protein coding	Day3	Day2	34.8	2.2	1	28	90.4	9.4	Merozoite	Early Schizogony	90.2	7.6	null	null	null	null	null	null	null	null	Hour0	Hour32	0	18.3	null	null	null	null	null	heat shock protein binding, unfolded protein binding	protein folding	null	heat shock protein binding	null	null	2	1	1		FALSE
hypothetical protein	PF11_0267_6o6	PF11_0267_6o6_333	PF3D7_1125700	PF11_0267	PF3D7_1125700	Pf3D7_11_v3	PF11_0267	Pf3D7_11_v3: 1,004,780 - 1,007,354 (-)	protein coding	Day3	Day1	71	2.7	42	24	96.4	11.8	Late Schizogony	Early Trophozoite	86.9	3.1	null	null	null	null	null	null	null	null	Hour40	Hour16	0	22.6	null	null	null	null	null	null	null	null	null	null	null	7	6	1		FALSE
hypothetical protein	PF11_0160_2o7	PF11_0160_2o7_311	PF3D7_1115200	PF11_0160	PF3D7_1115200	Pf3D7_11_v3	PF11_0160	Pf3D7_11_v3: 576,773 - 580,276 (+)	protein coding	Day12	Day1	92.5	3.3	38	11	61.9	2.2	Early Ring	Early Trophozoite	88.8	2	null	null	null	null	null	null	null	null	Hour40	Hour24	0	2.9	null	null	null	null	2.1.1.43 (Histone-lysine N-methyltransferase)	methyltransferase activity, zinc ion binding	null	cytoplasm, nucleus	protein binding	null	null	7	6	1		FALSE
hypothetical protein	PFL0795ce1s1	PFL0795ce1s1_838	PF3D7_1216500	PFL0795c	PF3D7_1216500	Pf3D7_12_v3	2277.t00160, MAL12P1.159, PFL0795c	Pf3D7_12_v3: 657,339 - 658,004 (-)	protein coding	Day12	Day1	98.3	3.2	36	20	88.3	3.4	Early Schizogony	Early Ring	76.1	2.9	null	null	null	null	null	null	null	null	Hour24	Hour16	0	2.5	null	null	null	null	null	null	null	symbiont-containing vacuole membrane, vacuolar membrane	null	null	null	21	14	7		FALSE
hypothetical protein	PFI0410ce17s1	PFI0410ce17s1_775	PF3D7_0908500	PFI0410c	PF3D7_0908500	Pf3D7_09_v3	PFI0410c	Pf3D7_09_v3: 389,605 - 397,843 (-)	protein coding	Day3	Day2	28.7	1.3	40	24	83.2	7.3	Late Schizogony	Early Ring	51.9	2	null	null	null	null	null	null	null	null	Hour48	Hour16	0	33.6	null	null	null	null	null	null	null	null	null	null	null	1	1	0		FALSE
hypothetical protein	PF10_0215e2s1	PF10_0215e2s1_262	TWO GENES FOUND	PF10_0215																												NA	NA												1	1	0		FALSE
hypothetical protein	PF14_0338e1s1	PF14_0338e1s1_463	PF3D7_1435700.1	PF14_0338	PF3D7_1435700.1	Pf3D7_14_v3	PF14_0338	Pf3D7_14_v3: 1,445,085 - 1,449,491 (-)	protein coding	Day1	Day12	66.8	1.6	22	6	73.1	2.6	Early Trophozoite	Early Ring	65.7	2.3	null	null	null	null	null	null	null	null	Hour32	Hour16	0	2.8	null	null	null	null	3.4.19.12 (Ubiquitinyl hydrolase 1)	null	null	cytoplasm	null	null	null	0	0	0		FALSE
hypothetical protein	PF13_0275e2s1	PF13_0275e2s1_418	PF3D7_1353100	PF13_0275	PF3D7_1353100	Pf3D7_13_v3	PF13_0275	Pf3D7_13_v3: 2,124,272 - 2,125,270 (-)	protein coding	Day1	Day8	81.1	3.5	6	31	99.2	21.7	Early Ring	Early Schizogony	98.4	17.3	null	null	null	null	null	null	null	null	Hour8	Hour48	0	24.7	null	null	null	null	null	null	null	nucleus	null	null	null	15	12	3		FALSE
hypothetical protein	PF14_0338e9s1	PF14_0338e9s1_464	PF3D7_1435700.1	PF14_0338	PF3D7_1435700.1	Pf3D7_14_v3	PF14_0338	Pf3D7_14_v3: 1,445,085 - 1,449,491 (-)	protein coding	Day1	Day12	66.8	1.6	22	6	73.1	2.6	Early Trophozoite	Early Ring	65.7	2.3	null	null	null	null	null	null	null	null	Hour32	Hour16	0	2.8	null	null	null	null	3.4.19.12 (Ubiquitinyl hydrolase 1)	null	null	cytoplasm	null	null	null	0	0	0		FALSE
hypothetical protein	PF10_0323e1s1	PF10_0323e1s1_278	PF3D7_1033200	PF10_0323	PF3D7_1033200	Pf3D7_10_v3	PF10_0323	Pf3D7_10_v3: 1,335,222 - 1,336,289 (+)	protein coding	Day2	Day12	99.3	7.4	19	3	95.9	1.9	Early Trophozoite	Merozoite	98.9	13.9	null	null	null	null	null	null	null	null	Hour24	Hour8	0	4.9	null	null	null	null	null	null	null	Maurer's cleft, symbiont-containing vacuole membrane	null	null	null	20	15	5		FALSE
hypothetical protein	PF14_0096e1s1	PF14_0096e1s1_436	PF3D7_1409800	PF14_0096	PF3D7_1409800	Pf3D7_14_v3	PF14_0096	Pf3D7_14_v3: 383,188 - 384,732 (+)	protein coding	Day8	Day12	54.6	1.3	19	4	84.9	4.1	Early Trophozoite	Early Ring	51.2	1.6	null	null	null	null	null	null	null	null	Hour32	Hour8	0	3.8	null	null	null	null	null	RNA binding, protein binding	null	null	nucleic acid binding, protein binding	null	null	5	4	1		FALSE
hypothetical protein	MAL7P1.77e1s1	MAL7P1.77e1s1_122	PF3D7_0716300	MAL7P1.77	PF3D7_0716300	Pf3D7_07_v3	MAL7P1.77	Pf3D7_07_v3: 717,281 - 718,968 (+)	protein coding	Day2	Day8	93.3	2.1	32	8	99.3	11.8	Early Trophozoite	Early Ring	96.8	6.1	null	null	null	null	null	null	null	null	Hour32	Hour16	0	18.6	null	null	null	null	null	ATP binding, RNA binding, cysteine-type peptidase activity, endonuclease activity, exonuclease activity, helicase activity, nucleotidyltransferase activity, peptidase activity, zinc ion binding	proteolysis	cytoplasm, integral to membrane	null	null	null	30	18	12		TRUE
hypothetical protein	PFE0090we1s2	PFE0090we1s2_677	PF3D7_0501800	PFE0090w	PF3D7_0501800	Pf3D7_05_v3	MAL5P1.19, PFE0090w	Pf3D7_05_v3: 91,361 - 94,591 (+)	protein coding	Day2	Day12	65.6	1.4	30	10	97.4	8.9	Late Trophozoite	Early Ring	65.8	3.2	null	null	null	null	null	null	null	null	Hour32	Hour16	0	8.6	null	null	null	null	null	null	null	null	protein binding	null	null	10	8	2		FALSE
hypothetical protein	PFC0430we1s1	PFC0430we1s1_613	PF3D7_0310300	PFC0430w	PF3D7_0310300	Pf3D7_03_v3	MAL3P4.27, PFC0430w	Pf3D7_03_v3: 442,720 - 446,457 (+)	protein coding	Day8	Day3	76	1.5	6	35	87.2	3.2	Early Ring	Late Schizogony	78.1	3.1	null	null	null	null	null	null	null	null	Hour8	Hour40	0	5.7	null	null	null	null	5.4.2.1 (Phosphoglycerate mutase)	GTP binding, GTPase activity, translation initiation factor activity	translation, translational initiation	cytoplasm, intracellular	null	null	null	5	5	0		FALSE
hypothetical protein	PFA0430ce1s1	PFA0430ce1s1_547	PF3D7_0108700	PFA0430c	PF3D7_0108700	Pf3D7_01_v3	MAL1P2.15, PFA0430c	Pf3D7_01_v3: 352,314 - 356,211 (-)	protein coding	Day1	Day3	64.6	2.2	28	1	87.9	1.7	Early Trophozoite	Merozoite	68.9	1.8	null	null	null	null	null	null	null	null	Hour8	Hour48	0	1.6	null	null	null	null	null	null	null	membrane, nucleus	null	null	null	4	4	0		FALSE
hypothetical protein	PFL2120we1s2	PFL2120we1s2_876	PF3D7_1244100	PFL2120w	PF3D7_1244100	Pf3D7_12_v3	2277.t00424, MAL12P1.422, PFL2120w	Pf3D7_12_v3: 1,847,677 - 1,852,156 (+)	protein coding	Day1	Day8	40	1.5	41	32	89	3	Early Trophozoite	Merozoite	64.7	2.4	null	null	null	null	null	null	null	null	Hour24	Hour16	0	3.9	null	null	null	null	2.3.1.88 (Peptide alpha-N-acetyltransferase)	binding	null	cytoplasm, nucleus	protein binding	null	null	9	8	1		FALSE
hypothetical protein	PFI0345we1s2	PFI0345we1s2_772	PF3D7_0907200	PFI0345w	PF3D7_0907200	Pf3D7_09_v3	PFI0345w	Pf3D7_09_v3: 345,892 - 349,293 (+)	protein coding	Day3	Day12	64	1.5	6	25	88.5	3.1	Early Ring	Merozoite	86.3	4.1	null	null	null	null	null	null	null	null	Hour8	Hour32	0	8.7	null	null	null	null	null	Rab GTPase activator activity	regulation of Rab GTPase activity	intracellular	Rab GTPase activator activity	regulation of Rab GTPase activity	intracellular	10	9	1		FALSE
hypothetical protein	PF14_0188e1s2	PF14_0188e1s2_446	PF3D7_1419400	PF14_0188	PF3D7_1419400	Pf3D7_14_v3	PF14_0188	Pf3D7_14_v3: 804,425 - 811,369 (-)	protein coding	Day6	Day8	17.6	1.3	4	34	93.3	2.2	Early Ring	Early Schizogony	38.2	1.4	null	null	null	null	null	null	null	null	Hour8	Hour40	0	6.4	null	null	null	null	null	null	null	endoplasmic reticulum, endoplasmic reticulum membrane, integral to membrane, nuclear membrane, nucleus	null	null	null	7	5	2		FALSE
hypothetical protein	PF10_0348e1s1	PF10_0348e1s1_281	PF3D7_1035700	PF10_0348	PF3D7_1035700	Pf3D7_10_v3	PF10_0348	Pf3D7_10_v3: 1,413,200 - 1,415,293 (+)	protein coding	Day3	Day1	58.1	3	41	21	97.8	21.8	Late Schizogony	Early Trophozoite	90.2	7.3	null	null	null	null	null	null	null	null	Hour40	Hour16	0	18.9	null	null	null	null	null	receptor activity	cell-cell adhesion, pathogenesis	cell surface, integral to membrane	receptor activity	pathogenesis	integral to membrane	22	15	7		TRUE
hypothetical protein	MAL13P1.39e4s1	MAL13P1.39e4s1_92	PF3D7_1308400	MAL13P1.39	PF3D7_1308400	Pf3D7_13_v3	MAL13P1.39	Pf3D7_13_v3: 373,487 - 392,072 (-)	protein coding	Day2	Day6	31	1.5	30	7	90.9	2.5	Early Schizogony	Merozoite	52	1.7	null	null	null	null	null	null	null	null	Hour32	Hour16	0	1.8	null	null	null	null	null	null	null	null	null	null	null	0	0	0		FALSE
hypothetical protein	PF08_0012e1s3	PF08_0012e1s3_194	PF3D7_0827800	PF08_0012	PF3D7_0827800	Pf3D7_08_v3	PF08_0012	Pf3D7_08_v3: 1,198,858 - 1,206,057 (+)	protein coding	Day8	Day1	77.6	1.8	38	19	85.2	1.9	Early Schizogony	Merozoite	67.2	1.4	null	null	null	null	null	null	null	null	Hour8	Hour24	0	4.2	null	null	null	null	2.1.1.43 (Histone-lysine N-methyltransferase)	histone-lysine N-methyltransferase activity, zinc ion binding	chromatin modification	nuclear periphery, nucleus	protein binding	null	null	0	0	0		FALSE
hypothetical protein	PF14_0419e9s2	PF14_0419e9s2_479	PF3D7_1444100	PF14_0419	PF3D7_1444100	Pf3D7_14_v3	PF14_0419	Pf3D7_14_v3: 1,801,961 - 1,825,326 (-)	protein coding	Day12	Day1	9.8	1.2	37	14	76	1.8	Merozoite	Early Trophozoite	13	1.2	null	null	null	null	null	null	null	null	Hour48	Hour16	0	12.9	null	null	null	null	null	ATP binding, actin binding, calmodulin binding, motor activity	null	cytoplasm, myosin complex	null	null	null	0	0	0		FALSE
hypothetical protein	PFL2190ce1s2	PFL2190ce1s2_878	PF3D7_1245600	PFL2190c	PF3D7_1245600	Pf3D7_12_v3	2277.t00438, MAL12P1.436, PFL2190c	Pf3D7_12_v3: 1,900,249 - 1,905,066 (-)	protein coding	Day8	Day2	30.7	2	null	null	null	null	Merozoite	Early Trophozoite	19	1.5	null	null	null	null	null	null	null	null	Hour8	Hour16	0	2.7	null	null	null	null	null	ATP binding, microtubule motor activity	microtubule-based movement	null	ATP binding, microtubule motor activity	microtubule-based movement	null	3	2	1		FALSE
hypothetical protein	PF14_0633e1s1	PF14_0633e1s1_508	PF3D7_1466400	PF14_0633	PF3D7_1466400	Pf3D7_14_v3	PF14_0633	Pf3D7_14_v3: 2,714,844 - 2,717,285 (-)	protein coding	Day1	Day8	65.8	1.8	1	28	90.3	5.1	Merozoite	Early Schizogony	94.2	3.1	null	null	null	null	null	null	null	null	Hour8	Hour48	0	6.1	null	null	null	null	null	nucleotide binding, sequence-specific DNA binding transcription factor activity	regulation of transcription, DNA-dependent	cytoplasm, nucleus	sequence-specific DNA binding transcription factor activity	null	null	14	11	3		FALSE
hypothetical protein	MAL13P1.323e1s2	MAL13P1.323e1s2_87	PF3D7_1364400	MAL13P1.323	PF3D7_1364400	Pf3D7_13_v3	MAL13P1.323	Pf3D7_13_v3: 2,585,032 - 2,594,829 (+)	protein coding	Day1	Day12	17.4	1.2	14	33	84.1	1.9	Early Ring	Late Schizogony	54.6	1.3	null	null	null	null	null	null	null	null	Hour8	Hour48	0	2.8	null	null	null	null	null	null	null	extracellular region, membrane	null	null	null	1	1	0		FALSE
hypothetical protein	PF11_0158e1s2	PF11_0158e1s2_310	PF3D7_1114900	PF11_0158	PF3D7_1114900	Pf3D7_11_v3	PF11_0158	Pf3D7_11_v3: 562,017 - 569,459 (+)	protein coding	Day12	Day1	60.5	1.9	36	21	84.8	5.9	Late Schizogony	Early Ring	56.3	2	null	null	null	null	null	null	null	null	Hour48	Hour16	0	30.1	null	null	null	null	null	null	null	membrane, nucleus	null	null	null	4	3	1		FALSE
hypothetical protein	PF13_0080e1s3	PF13_0080e1s3_387	PF3D7_1314200	PF13_0080	PF3D7_1314200	Pf3D7_13_v3	PF13_0080	Pf3D7_13_v3: 611,332 - 618,888 (+)	protein coding	Day12	Day1	17.5	1.6	27	11	55.1	2.3	Late Trophozoite	Early Ring	36.4	1.7	null	null	null	null	null	null	null	null	Hour32	Hour16	0	17	null	null	null	null	2.7.7.49 (RNA-directed DNA polymerase)	DNA binding, RNA binding, RNA-directed DNA polymerase activity, nucleotidyltransferase activity, protein binding, telomeric template RNA reverse transcriptase activity	RNA-dependent DNA replication	chromosome, chromosome, telomeric region, nucleolus	RNA binding, RNA-directed DNA polymerase activity	RNA-dependent DNA replication	null	0	0	0		FALSE
hypothetical protein	MAL13P1.323e1s1	MAL13P1.323e1s1_86	PF3D7_1364400	MAL13P1.323	PF3D7_1364400	Pf3D7_13_v3	MAL13P1.323	Pf3D7_13_v3: 2,585,032 - 2,594,829 (+)	protein coding	Day1	Day12	17.4	1.2	14	33	84.1	1.9	Early Ring	Late Schizogony	54.6	1.3	null	null	null	null	null	null	null	null	Hour8	Hour48	0	2.8	null	null	null	null	null	null	null	extracellular region, membrane	null	null	null	10	9	1		FALSE
hypothetical protein	PF11_0158e1s1	PF11_0158e1s1_309	PF3D7_1114900	PF11_0158	PF3D7_1114900	Pf3D7_11_v3	PF11_0158	Pf3D7_11_v3: 562,017 - 569,459 (+)	protein coding	Day12	Day1	60.5	1.9	36	21	84.8	5.9	Late Schizogony	Early Ring	56.3	2	null	null	null	null	null	null	null	null	Hour48	Hour16	0	30.1	null	null	null	null	null	null	null	membrane, nucleus	null	null	null	3	3	0		FALSE
hypothetical protein	PF10_0320e1s1	PF10_0320e1s1_276	TWO GENES FOUND	PF10_0320																												NA	NA												5	4	1		FALSE
hypothetical protein	PFI1265we1s1	PFI1265we1s1_795	PF3D7_0925800	PFI1265w	PF3D7_0925800	Pf3D7_09_v3	PFI1265w	Pf3D7_09_v3: 1,033,315 - 1,038,579 (+)	protein coding	Day6	Day12	35	1.4	25	10	84	2.7	Late Trophozoite	Early Ring	44.2	1.7	null	null	null	null	null	null	null	null	Hour32	Hour16	0	6	null	null	null	null	null	protein binding	RNA metabolic process	cytoplasm	binding	null	null	7	7	0		FALSE
hypothetical protein	PFC0425we1s4	PFC0425we1s4_612	PF3D7_0310200	PFC0425w	PF3D7_0310200	Pf3D7_03_v3	MAL3P3.18, PFC0425w	Pf3D7_03_v3: 427,290 - 440,942 (+)	protein coding	Day1	Day12	91.3	2.3	43	32	98.1	3.5	Merozoite	Late Trophozoite	97	5.4	null	null	null	null	null	null	null	null	Hour8	Hour48	0	3.1	null	null	null	null	null	protein binding, zinc ion binding	null	membrane	protein binding, zinc ion binding	null	null	0	0	0		FALSE
hypothetical protein	PFL0555ce1s1	PFL0555ce1s1_828	PF3D7_1211200	PFL0555c	PF3D7_1211200	Pf3D7_12_v3	2277.t00112, MAL12P1.111, PFL0555c	Pf3D7_12_v3: 491,893 - 497,388 (-)	protein coding	Day12	Day6	27.3	1.8	48	38	84.3	1.7	Early Ring	Late Schizogony	59.7	1.9	null	null	null	null	null	null	null	null	Hour8	Hour16	0	2.8	null	null	null	null	null	null	null	null	null	null	null	0	0	0		FALSE
hypothetical protein	PFC0810ce3s1	PFC0810ce3s1_628	PF3D7_0318300	PFC0810c	PF3D7_0318300	Pf3D7_03_v3	MAL3P6.21, PFC0810c	Pf3D7_03_v3: 756,491 - 760,292 (-)	protein coding	Day2	Day12	78.3	2.5	6	21	82.3	2.1	Early Ring	Late Schizogony	88.3	2.2	null	null	null	null	null	null	null	null	Hour8	Hour48	0	2.8	null	null	null	null	null	null	null	apicoplast, cytoplasm, integral to membrane, membrane	null	null	null	1	1	0		FALSE
hypothetical protein	PFL0730we1s1	PFL0730we1s1_835	PF3D7_1215100	PFL0730w	PF3D7_1215100	Pf3D7_12_v3	2277.t00147, MAL12P1.146, PFL0730w	Pf3D7_12_v3: 623,126 - 626,273 (+)	protein coding	Day3	Day12	73.9	1.7	15	35	77	3.4	Late Ring	Late Schizogony	59.5	2.3	null	null	null	null	null	null	null	null	Hour24	Hour48	0	5.3	null	null	null	null	null	ATP binding, actin binding, calmodulin binding, motor activity	null	cytoplasm, membrane, myosin complex	null	null	null	1	1	0		FALSE
hypothetical protein	PFC0425we1s3	PFC0425we1s3_611	PF3D7_0310200	PFC0425w	PF3D7_0310200	Pf3D7_03_v3	MAL3P3.18, PFC0425w	Pf3D7_03_v3: 427,290 - 440,942 (+)	protein coding	Day1	Day12	91.3	2.3	43	32	98.1	3.5	Merozoite	Late Trophozoite	97	5.4	null	null	null	null	null	null	null	null	Hour8	Hour48	0	3.1	null	null	null	null	null	protein binding, zinc ion binding	null	membrane	protein binding, zinc ion binding	null	null	7	6	1		FALSE
hypothetical protein	PF14_0031e4s2	PF14_0031e4s2_432	TWO GENES FOUND	PF14_0031																												NA	NA												0	0	0		FALSE
hypothetical protein	PF10_0079-s3	PF10_0079-s3_234	PF3D7_1008100	PF10_0079	PF3D7_1008100	Pf3D7_10_v3	PF10_0079	Pf3D7_10_v3: 331,246 - 342,807 (+)	protein coding	Day1	Day12	50.4	1.5	41	46	95.2	1.6	Early Ring	Late Schizogony	78.6	1.4	null	null	null	null	null	null	null	null	Hour8	Hour32	0	3.1	null	null	null	null	null	DNA binding, protein binding, zinc ion binding	regulation of transcription, DNA-dependent, transcription, DNA-dependent	nucleus	protein binding, zinc ion binding	null	null	8	5	3		FALSE
hypothetical protein	MAL13P1.234-e1s3	MAL13P1.234-e1s3_75	PF3D7_1346400	MAL13P1.234	PF3D7_1346400	Pf3D7_13_v3	MAL13P1.234	Pf3D7_13_v3: 1,852,898 - 1,870,864 (+)	protein coding	Day2	Day3	34.3	1.1	41	46	97.1	2.1	Early Schizogony	Merozoite	51.9	1.4	null	null	null	null	null	null	null	null	Hour8	Hour24	0	2.2	null	null	null	null	null	null	null	null	null	null	null	4	4	0		FALSE
hypothetical protein	PF14_0315-e2s3	PF14_0315-e2s3_457	PF3D7_1433400	PF14_0315	PF3D7_1433400	Pf3D7_14_v3	PF14_0315	Pf3D7_14_v3: 1,312,304 - 1,329,577 (-)	protein coding	Day2	Day12	49.8	1.4	30	8	97.5	4.9	Early Schizogony	Merozoite	78.5	2.1	null	null	null	null	null	null	null	null	Hour48	Hour16	0	3.6	null	null	null	null	null	protein binding, zinc ion binding	null	cytoplasm, membrane	protein binding, zinc ion binding	null	null	2	1	1		FALSE
hypothetical protein	MAL13P1.234-e1s1	MAL13P1.234-e1s1_74	PF3D7_1346400	MAL13P1.234	PF3D7_1346400	Pf3D7_13_v3	MAL13P1.234	Pf3D7_13_v3: 1,852,898 - 1,870,864 (+)	protein coding	Day2	Day3	34.3	1.1	41	46	97.1	2.1	Early Schizogony	Merozoite	51.9	1.4	null	null	null	null	null	null	null	null	Hour8	Hour24	0	2.2	null	null	null	null	null	null	null	null	null	null	null	4	3	1		FALSE
hypothetical protein	PF14_0736-e2	PF14_0736-e2_530	PF3D7_1476600	PF14_0736	PF3D7_1476600	Pf3D7_14_v3	PF14_0736	Pf3D7_14_v3: 3,151,970 - 3,154,923 (+)	protein coding	Day1	Day12	90	2.6	40	22	65.8	3.5	Merozoite	Early Ring	61.3	1.3	null	null	null	null	null	null	null	null	Hour8	Hour40	0	2.7	null	null	null	null	null	ATP binding, ATPase activity, coupled to transmembrane movement of ions, phosphorylative mechanism	ATP biosynthetic process	apicoplast, membrane	null	null	null	2	0	2		FALSE
hypothetical protein	PF13_0182-s1	PF13_0182-s1_403	PF3D7_1333200	PF13_0182	PF3D7_1333200	Pf3D7_13_v3	PF13_0182	Pf3D7_13_v3: 1,362,093 - 1,367,609 (+)	protein coding	Day2	Day8	51.4	1.6	30	6	79.8	1.8	Late Trophozoite	Merozoite	54.4	1.7	null	null	null	null	null	null	null	null	Hour32	Hour16	0	5.8	null	null	null	null	null	ATP binding, ATPase activity, small protein activating enzyme activity	ER-associated protein catabolic process, protein modification process, regulation of cell cycle process	apicoplast, membrane	ATP binding, catalytic activity, small protein activating enzyme activity	protein modification process	null	0	0	0		FALSE
hypothetical protein	PFE1120w-e3s2	PFE1120w-e3s2_706	PF3D7_0522400	PFE1120w	PF3D7_0522400	Pf3D7_05_v3	MAL5P1.224, PFE1120w	Pf3D7_05_v3: 907,837 - 936,315 (+)	protein coding	Day2	Day1	23.2	1.4	40	21	88.1	9	Early Schizogony	Early Ring	43.7	1.9	null	null	null	null	null	null	null	null	Hour40	Hour16	0	12.5	null	null	null	null	null	null	protein localization, protein transport	null	null	null	null	0	0	0		FALSE
hypothetical protein	PFI1500w-e2s2	PFI1500w-e2s2_801	PF3D7_0930800	PFI1500w	PF3D7_0930800	Pf3D7_09_v3	PFI1500w	Pf3D7_09_v3: 1,225,556 - 1,239,575 (+)	protein coding	Day12	Day8	14.3	1.2	30	8	88.3	1.9	Early Schizogony	Early Ring	33.4	1.5	null	null	null	null	null	null	null	null	Hour48	Hour16	0	6.2	null	null	null	null	null	null	null	cytoplasm	null	null	null	2	2	0		FALSE
hypothetical protein	PFI0550w-e1s2	PFI0550w-e1s2_781	PF3D7_0911300	PFI0550w	PF3D7_0911300	Pf3D7_09_v3	PFI0550w	Pf3D7_09_v3: 511,497 - 521,529 (+)	protein coding	Day12	Day1	11.2	1.3	46	29	81.2	1.5	Merozoite	Early Ring	31.6	1.6	null	null	null	null	null	null	null	null	Hour40	Hour16	0	13.1	null	null	null	null	null	protein binding	intracellular receptor mediated signaling pathway, intracellular transport	anchored to external side of plasma membrane	null	null	null	10	6	4		FALSE
hypothetical protein	PF14_0649-e2s2	PF14_0649-e2s2_512	PF3D7_1468100	PF14_0649	PF3D7_1468100	Pf3D7_14_v3	PF14_0649	Pf3D7_14_v3: 2,786,308 - 2,794,323 (-)	protein coding	Day2	Day12	66	2.1	15	1	93.1	1.6	Early Ring	Merozoite	87.4	2.9	null	null	null	null	null	null	null	null	Hour8	Hour32	0	1.9	null	null	null	null	null	ATP binding, protein binding	null	cytoplasm, nucleus	ATP binding	null	null	3	2	1		FALSE
hypothetical protein	PFD0445c-s1	PFD0445c-s1_655	PF3D7_0409000	PFD0445c	PF3D7_0409000	Pf3D7_04_v3	MAL4P2.26, PFD0445c	Pf3D7_04_v3: 427,664 - 435,367 (-)	protein coding	Day2	Day1	24	1.3	36	15	76.2	3.4	Late Trophozoite	Early Ring	33.6	1.5	null	null	null	null	null	null	null	null	Hour48	Hour16	0	17	null	null	null	null	null	null	null	cytoplasm	null	null	null	0	0	0		FALSE
hypothetical protein	PFC0760c-s3	PFC0760c-s3_626	PF3D7_0317300	PFC0760c	PF3D7_0317300	Pf3D7_03_v3	MAL3P6.11, PFC0760c	Pf3D7_03_v3: 699,544 - 709,728 (-)	protein coding	Day1	Day8	31.7	1.3	32	46	95.4	1.7	Early Ring	Merozoite	74.6	1.9	null	null	null	null	null	null	null	null	Hour8	Hour32	0	4.6	null	null	null	null	null	ATP binding, actin binding, calmodulin binding, motor activity	null	cytoplasm, myosin complex	null	null	null	4	4	0		FALSE
hypothetical protein	PF14_0647-e3s2	PF14_0647-e3s2_510	PF3D7_1467900	PF14_0647	PF3D7_1467900	Pf3D7_14_v3	PF14_0647	Pf3D7_14_v3: 2,771,101 - 2,776,308 (+)	protein coding	Day2	Day8	60.9	1.3	40	15	93.6	5.9	Early Schizogony	Early Ring	74.7	2.4	null	null	null	null	null	null	null	null	Hour48	Hour16	0	5.5	null	null	null	null	null	Rab GTPase activator activity	regulation of Rab GTPase activity	intracellular	Rab GTPase activator activity	regulation of Rab GTPase activity	intracellular	2	1	1		FALSE
hypothetical protein	PFD0225w-s5	PFD0225w-s5_644	PF3D7_0404600	PFD0225w	PF3D7_0404600	Pf3D7_04_v3	MAL4P1.44, PFD0220c, PFD0220w, PFD0225w	Pf3D7_04_v3: 247,731 - 260,147 (+)	protein coding	Day8	Day3	35.1	1.3	25	1	84.4	2.4	Early Ring	Merozoite	55	1.6	null	null	null	null	null	null	null	null	Hour16	Hour0	0	3.9	null	null	null	null	null	structural molecule activity	phosphate ion transport	cytoplasm, extracellular region	null	null	null	3	3	0		FALSE
hypothetical protein	MAL13P1.107-s1	MAL13P1.107-s1_52	PF3D7_1319900	MAL13P1.107	PF3D7_1319900	Pf3D7_13_v3	MAL13P1.107	Pf3D7_13_v3: 822,078 - 826,547 (-)	protein coding	Day12	Day2	46.6	2	26	6	38.2	2.2	Merozoite	Late Schizogony	16.8	1.3	null	null	null	null	null	null	null	null	Hour32	Hour16	0	17.4	null	null	null	null	null	null	null	null	null	null	null	0	0	0		FALSE
hypothetical protein	PF10_0138-s1	PF10_0138-s1_245	PF3D7_1014100	PF10_0138	PF3D7_1014100	Pf3D7_10_v3	PF10_0138	Pf3D7_10_v3: 555,160 - 559,527 (+)	protein coding	Day3	Day1	36.4	2.6	41	24	96.3	51	Late Schizogony	Early Trophozoite	82.1	6.6	null	null	null	null	null	null	null	null	Hour48	Hour16	0	53.5	null	null	null	null	null	null	null	apicoplast, membrane	null	null	null	21	16	5		FALSE
hypothetical protein	PFL1410c-s3	PFL1410c-s3_860	PF3D7_1229100	PFL1410c	PF3D7_1229100	Pf3D7_12_v3	2277.t00282, MAL12P1.282, PFL1410c	Pf3D7_12_v3: 1,192,888 - 1,199,214 (-)	protein coding	Day1	Day12	70.3	3.1	4	34	97.9	5.9	Early Ring	Early Schizogony	95.4	5.7	null	null	null	null	null	null	null	null	Hour8	Hour40	0	12.7	null	null	null	null	3.6.3.44 (Xenobiotic-transporting ATPase)	ATP binding, ATPase activity, coupled to movement of substances, ATPase activity, coupled to transmembrane movement of substances	transport	ATP-binding cassette (ABC) transporter complex, integral to plasma membrane	ATP binding, ATPase activity, nucleoside-triphosphatase activity, nucleotide binding	transmembrane transport, transport	integral to membrane	0	0	0		FALSE
hypothetical protein	MAL8P1.139-e2s2	MAL8P1.139-e2s2_129	PF3D7_0804500	MAL8P1.139	PF3D7_0804500	Pf3D7_08_v3	MAL8P1.139	Pf3D7_08_v3: 250,083 - 268,437 (+)	protein coding	Day2	Day12	71.1	1.8	30	1	85.9	2.1	Late Trophozoite	Merozoite	76.8	2	null	null	null	null	null	null	null	null	Hour48	Hour16	0	2	null	null	null	null	null	null	null	membrane	null	null	null	1	1	0		FALSE
hypothetical protein	PF10_0133-s2	PF10_0133-s2_244	PF3D7_1013600	PF10_0133	PF3D7_1013600	Pf3D7_10_v3	PF10_0133	Pf3D7_10_v3: 533,109 - 539,825 (+)	protein coding	Day2	Day12	24.6	1.4	31	10	86.8	4.6	Late Trophozoite	Early Ring	39.4	1.9	null	null	null	null	null	null	null	null	Hour40	Hour16	0	18.6	null	null	null	null	null	null	null	cytoplasm	null	null	null	0	0	0		FALSE
hypothetical protein	PF11_0226-s1	PF11_0226-s1_322	PF3D7_1121800	PF11_0226	PF3D7_1121800	Pf3D7_11_v3	PF11_0226	Pf3D7_11_v3: 823,239 - 829,313 (-)	protein coding	Day12	Day2	20.2	1.8	42	10	36.2	1.7	Late Ring	Early Schizogony	10.9	1.2	null	null	null	null	null	null	null	null	Hour40	Hour16	0	4.6	null	null	null	null	3.4.24.55 (Pitrilysin)	catalytic activity, metal ion binding, metalloendopeptidase activity	proteolysis	null	catalytic activity, metal ion binding, metalloendopeptidase activity	proteolysis	null	4	2	2		FALSE
hypothetical protein	PF10_0124-e1s1	PF10_0124-e1s1_240	PF3D7_1012700	PF10_0124	PF3D7_1012700	Pf3D7_10_v3	PF10_0124	Pf3D7_10_v3: 487,252 - 491,828 (+)	protein coding	Day1	Day6	19.7	1.2	37	13	87.1	1.8	Early Schizogony	Merozoite	33.1	1.3	null	null	null	null	null	null	null	null	Hour32	Hour16	0	3.8	null	null	null	null	3.1.3.16 (Phosphoprotein phosphatase)	null	null	null	protein binding	null	null	1	1	0		FALSE
hypothetical protein	PF14_0470-e2s1	PF14_0470-e2s1_486	PF3D7_1449400	PF14_0470	PF3D7_1449400	Pf3D7_14_v3	PF14_0470	Pf3D7_14_v3: 2,020,209 - 2,024,137 (-)	protein coding	Day1	Day12	42.4	1.5	19	36	87.2	2.6	Early Trophozoite	Early Ring	57.1	1.5	null	null	null	null	null	null	null	null	Hour48	Hour16	0	7.1	null	null	null	null	null	DNA binding, nuclease activity, protein binding	DNA metabolic process	apicoplast	DNA binding, catalytic activity, nuclease activity	DNA metabolic process	null	0	0	0		FALSE
hypothetical protein	PFE1320w-s1	PFE1320w-s1_716	PF3D7_0526500	PFE1320w	PF3D7_0526500	Pf3D7_05_v3	MAL5P1.264, PFE1320w	Pf3D7_05_v3: 1,090,930 - 1,095,084 (+)	protein coding	Day1	Day8	60	1.3	45	35	97.7	1.7	Early Ring	Late Schizogony	83.4	2.4	null	null	null	null	null	null	null	null	Hour8	Hour48	0	3	null	null	null	null	null	binding	RNA splicing, cell cycle, mRNA processing	intracellular, nucleus, spliceosomal complex	null	RNA processing, mRNA processing	intracellular, nucleus	0	0	0		FALSE
hypothetical protein	MAL7P1.23-e1s2	MAL7P1.23-e1s2_116	PF3D7_0707800	MAL7P1.23	PF3D7_0707800	Pf3D7_07_v3	MAL7P1.23	Pf3D7_07_v3: 362,005 - 365,779 (+)	protein coding	Day8	Day1	18	1.4	34	10	49.8	1.9	Late Trophozoite	Early Ring	23.7	1.6	null	null	null	null	null	null	null	null	Hour32	Hour16	0	11.2	null	null	null	null	null	null	null	apicoplast	null	null	null	0	0	0		FALSE
hypothetical protein	PF11_0374-e2s1	PF11_0374-e2s1_351	PF3D7_1136300	PF11_0374	PF3D7_1136300	Pf3D7_11_v3	PF11_0374	Pf3D7_11_v3: 1,422,744 - 1,426,201 (+)	protein coding	Day2	Day12	59.9	1.5	28	1	95.1	2.4	Early Ring	Merozoite	84.9	3.7	null	null	null	null	null	null	null	null	Hour8	Hour16	0	3	null	null	null	null	3.1.31.1 (Micrococcal nuclease)	RNA binding, calcium ion binding, nuclease activity	null	nucleus	nucleic acid binding	null	null	0	0	0		FALSE
hypothetical protein	PF07_0020-e1s1	PF07_0020-e1s1_174	PF3D7_0705000	PF07_0020	PF3D7_0705000	Pf3D7_07_v3	PF07_0020	Pf3D7_07_v3: 246,259 - 250,152 (-)	protein coding	Day1	Day12	78	1.4	6	35	88.9	2.3	Early Ring	Late Schizogony	85.2	2	null	null	null	null	null	null	null	null	Hour8	Hour48	0	3.7	null	null	null	null	2.1.1.56 (mRNA (guanine-N(7)-)-methyltransferase)	methyltransferase activity	metabolic process	null	methyltransferase activity	metabolic process	null	2	1	1		FALSE
hypothetical protein	PFL0085c-e2	PFL0085c-e2_814	PF3D7_1201700	PFL0085c	PF3D7_1201700	Pf3D7_12_v3	2277.t00017, MAL12P1.17, PFL0085c	Pf3D7_12_v3: 103,861 - 104,604 (-)	protein coding	Day12	Day1	52	3.6	30	11	67.8	2.3	Merozoite	Early Schizogony	11.9	1.3	null	null	null	null	null	null	null	null	Hour48	Hour16	0	19.5	null	null	null	null	null	null	null	integral to membrane	null	null	null	5	3	2		FALSE
hypothetical protein	PFB0965c_1o1	PFB0965c_1o1_595	PF3D7_0221600	PFB0965c	PF3D7_0221600	Pf3D7_02_v3	PF02_0201, PFB0965c	Pf3D7_02_v3: 865,916 - 866,538 (-)	protein coding	Day12	Day2	4.6	1.8	12	31	66.7	1.6	Late Schizogony	Early Schizogony	19.4	1.5	null	null	null	null	null	null	null	null	Hour40	Hour32	0	4.1	null	null	null	null	null	ATP binding	null	null	null	null	null	0	0	0		FALSE
hypothetical protein	PF10_0029_1o3	PF10_0029_1o3_229	PF3D7_1002500	PF10_0029	PF3D7_1002500	Pf3D7_10_v3	PF10_0029	Pf3D7_10_v3: 123,770 - 124,882 (-)	protein coding	Day8	Day12	78	1.7	11	40	89.4	1.7	Merozoite	Early Ring	86.3	2	null	null	null	null	null	null	null	null	Hour32	Hour16	0	2.9	null	null	null	null	null	thiol oxidase activity	oxidation-reduction process	null	null	null	null	4	4	0		FALSE
hypothetical protein	PF10_0112_1o1	PF10_0112_1o1_237	PF3D7_1011500	PF10_0112	PF3D7_1011500	Pf3D7_10_v3	PF10_0112	Pf3D7_10_v3: 443,874 - 444,401 (-)	protein coding	Day8	Day12	92.6	2.7	1	37	82.2	2.3	Merozoite	Early Trophozoite	96.7	5.7	null	null	null	null	null	null	null	null	Hour24	Hour16	0	2.4	null	null	null	null	null	null	null	integral to membrane, plasma membrane	null	null	null	0	0	0		FALSE
hypothetical protein	PF10_0119_1o2	PF10_0119_1o2_239	PF3D7_1012200	PF10_0119	PF3D7_1012200	Pf3D7_10_v3	PF10_0119	Pf3D7_10_v3: 470,979 - 471,933 (+)	protein coding	Day3	Day1	87.9	4.2	40	22	96.8	29.5	Late Schizogony	Early Ring	95.3	19.2	null	null	null	null	null	null	null	null	Hour48	Hour16	0	48.9	null	null	null	null	null	null	null	apicoplast, membrane, nucleus	null	null	null	2	0	2		FALSE
hypothetical protein	PF10_0017_2o2	PF10_0017_2o2_223	PF3D7_1001300	PF10_0017	PF3D7_1001300	Pf3D7_10_v3	PF10_0017	Pf3D7_10_v3: 72,934 - 73,917 (-)	protein coding	Day2	Day8	21.1	2	10	37	95.7	4.6	Early Trophozoite	Early Ring	47.7	2.4	null	null	null	null	null	null	null	null	Hour32	Hour16	0	57.8	null	null	null	null	null	nucleotide binding	null	membrane	null	null	null	12	10	2		FALSE
hypothetical protein	PF10_0216_2o6	PF10_0216_2o6_263	PF3D7_1022300	PF10_0216	PF3D7_1022300	Pf3D7_10_v3	PF10_0216	Pf3D7_10_v3: 932,697 - 934,381 (+)	protein coding	Day8	Day12	78.9	2.4	null	null	null	null	Late Trophozoite	Merozoite	63.7	1.6	null	null	null	null	null	null	null	null	Hour32	Hour16	0	19.9	null	null	null	null	null	metal ion transmembrane transporter activity, zinc ion binding	ion transport, transport, zinc ion transport	plasma membrane	metal ion transmembrane transporter activity	metal ion transport, transmembrane transport	membrane	0	0	0		FALSE
hypothetical protein	PF14_0642_1o1	PF14_0642_1o1_509	PF3D7_1467400	PF14_0642	PF3D7_1467400	Pf3D7_14_v3	PF14_0642	Pf3D7_14_v3: 2,753,136 - 2,754,020 (-)	protein coding	Day2	Day3	12.9	1.4	33	15	84.7	2.3	Late Trophozoite	Early Ring	22.4	1.3	null	null	null	null	null	null	null	null	Hour32	Hour16	0	5.5	null	null	null	null	null	structural constituent of ribosome	translation	apicoplast, intracellular, ribosome	structural constituent of ribosome	translation	intracellular, ribosome	0	0	0		FALSE
hypothetical protein	PF14_0237_1o4	PF14_0237_1o4_452	PF3D7_1425700	PF14_0237	PF3D7_1425700	Pf3D7_14_v3	PF14_0237	Pf3D7_14_v3: 1,006,643 - 1,008,069 (+)	protein coding	Day8	Day2	22	2	14	1	77.9	1.8	Late Trophozoite	Late Ring	18.3	1.3	null	null	null	null	null	null	null	null	Hour32	Hour16	0	6.4	null	null	null	null	null	null	transport	integral to membrane	null	null	null	2	2	0		FALSE
hypothetical protein	PF11_0231_1o1	PF11_0231_1o1_324	PF3D7_1122300	PF11_0231	PF3D7_1122300	Pf3D7_11_v3	PF11_0231	Pf3D7_11_v3: 846,929 - 848,014 (+)	protein coding	Day8	Day1	29.3	1.9	8	24	93.2	7.5	Early Ring	Late Trophozoite	50	2.1	null	null	null	null	null	null	null	null	Hour0	Hour24	0	4.2	null	null	null	null	null	null	null	apicoplast, membrane	null	null	null	0	0	0		FALSE
hypothetical protein	PF14_0691_2o9	PF14_0691_2o9_524	PF3D7_1472300	PF14_0691	PF3D7_1472300	Pf3D7_14_v3	PF14_0691	Pf3D7_14_v3: 2,954,108 - 2,957,108 (+)	protein coding	Day8	Day12	73.8	2.1	41	26	93.1	2.5	Early Ring	Merozoite	66.4	1.2	null	null	null	null	null	null	null	null	Hour48	Hour16	0	5.8	null	null	null	null	null	null	null	apicoplast, integral to membrane	null	null	null	0	0	0		FALSE
hypothetical protein	PF14_0582_1o5	PF14_0582_1o5_496	PF3D7_1461000	PF14_0582	PF3D7_1461000	Pf3D7_14_v3	PF14_0582	Pf3D7_14_v3: 2,482,775 - 2,485,086 (+)	protein coding	Day8	Day12	60.4	1.5	24	4	80.7	2	Late Trophozoite	Late Ring	58.9	1.7	null	null	null	null	null	null	null	null	Hour32	Hour16	0	12.7	null	null	null	null	null	null	null	membrane, nucleus	damaged DNA binding, exodeoxyribonuclease III activity	DNA repair	nucleus	0	0	0		FALSE
hypothetical protein	PF10_0281_1o1	PF10_0281_1o1_273	PF3D7_1028700	PF10_0281	PF3D7_1028700	Pf3D7_10_v3	PF10_0281	Pf3D7_10_v3: 1,181,005 - 1,182,501 (+)	protein coding	Day3	Day1	90.6	3.8	43	19	99.4	28.1	Late Schizogony	Late Ring	96.1	10.8	null	null	null	null	null	null	null	null	Hour40	Hour16	0	14.7	null	null	null	null	null	null	entry into host cell	cell surface, microneme	null	null	null	11	10	1		FALSE
hypothetical protein	PF10_0319_1o1	PF10_0319_1o1_275	PF3D7_1032700	PF10_0319	PF3D7_1032700	Pf3D7_10_v3	PF10_0319	Pf3D7_10_v3: 1,310,421 - 1,312,082 (-)	protein coding	Day3	Day8	56.7	1.8	38	1	85.5	1.5	Late Schizogony	Merozoite	10.3	1.4	null	null	null	null	null	null	null	null	Hour8	Hour40	0	4.5	null	null	null	null	null	null	null	membrane, nucleus	null	null	null	0	0	0		FALSE
hypothetical protein	PF11_0297_1o1	PF11_0297_1o1_341	PF3D7_1128600	PF11_0297	PF3D7_1128600	Pf3D7_11_v3	PF11_0297	Pf3D7_11_v3: 1,110,436 - 1,112,115 (-)	protein coding	Day8	Day1	73.9	1.7	23	6	47.5	1.2	Merozoite	Early Ring	35	1.5	null	null	null	null	null	null	null	null	Hour0	Hour16	0	3	null	null	null	null	null	null	regulation of transcription, DNA-dependent	nucleus	null	null	nucleus	4	1	3		FALSE
hypothetical protein	PF10_0342_1o1	PF10_0342_1o1_279	PF3D7_1035100	PF10_0342	PF3D7_1035100	Pf3D7_10_v3	PF10_0342	Pf3D7_10_v3: 1,391,445 - 1,393,130 (+)	protein coding	Day2	Day1	58.9	2.1	39	21	92.3	13.3	Late Schizogony	Early Trophozoite	65	2.4	null	null	null	null	null	null	null	null	Hour40	Hour16	0	35.3	null	null	null	null	null	ATP binding	null	nucleus	null	null	null	12	9	3		FALSE
hypothetical protein	PF13_0071_1o1	PF13_0071_1o1_385	PF3D7_1312700	PF13_0071	PF3D7_1312700	Pf3D7_13_v3	PF13_0071	Pf3D7_13_v3: 532,270 - 533,958 (-)	protein coding	Day12	Day3	21.4	1.7	21	36	96.2	4.9	Early Trophozoite	Merozoite	41.2	2.3	null	null	null	null	null	null	null	null	Hour24	Hour16	0	9.3	null	null	null	null	null	extracellular matrix structural constituent	cell adhesion, phosphate ion transport	collagen, cytoplasm, extracellular region	null	null	null	0	0	0		FALSE
hypothetical protein	PF11_0118_1o2	PF11_0118_1o2_306	PF3D7_1111200	PF11_0118	PF3D7_1111200	Pf3D7_11_v3	PF11_0118	Pf3D7_11_v3: 439,698 - 441,680 (-)	protein coding	Day12	Day6	28.8	1.6	17	40	88.3	2.5	Early Trophozoite	Late Schizogony	17.5	1.3	null	null	null	null	null	null	null	null	Hour24	Hour48	0	5.2	null	null	null	null	null	ATP binding, nucleoside-triphosphatase activity, protein binding	null	apicoplast	protein binding	null	null	0	0	0		FALSE
hypothetical protein	PF11_0268_1o4	PF11_0268_1o4_334	PF3D7_1125800	PF11_0268	PF3D7_1125800	Pf3D7_11_v3	PF11_0268	Pf3D7_11_v3: 1,008,409 - 1,010,853 (-)	protein coding	Day3	Day8	92.6	6	43	24	97.9	44.3	Late Schizogony	Early Trophozoite	95.3	12.6	null	null	null	null	null	null	null	null	Hour48	Hour24	0	16.5	null	null	null	null	null	null	null	null	null	null	null	23	13	10		FALSE
hypothetical protein	PFB0250w_1o1	PFB0250w_1o1_568	PF3D7_0205600	PFB0250w	PF3D7_0205600	Pf3D7_02_v3	PF02_0052, PFB0250w	Pf3D7_02_v3: 228,025 - 229,932 (+)	protein coding	Day1	Day12	47.8	1.3	34	10	76	2.3	Merozoite	Early Ring	69.3	1.4	null	null	null	null	null	null	null	null	Hour32	Hour16	0	8.9	null	null	null	null	null	ATP binding	null	cytoplasm, nucleus	null	null	null	0	0	0		FALSE
hypothetical protein	PF11_0373_5o5	PF11_0373_5o5_350	PF3D7_1136200	PF11_0373	PF3D7_1136200	Pf3D7_11_v3	PF11_0373	Pf3D7_11_v3: 1,417,466 - 1,420,071 (-)	protein coding	Day3	Day1	62.6	3.1	38	24	93	3.6	Late Schizogony	Early Ring	89.5	7.1	null	null	null	null	null	null	null	null	Hour40	Hour16	0	30.5	null	null	null	null	null	null	attachment of GPI anchor to protein	membrane	null	null	null	12	11	1		FALSE
hypothetical protein	PF10_0206_1o1	PF10_0206_1o1_257	PF3D7_1021200	PF10_0206	PF3D7_1021200	Pf3D7_10_v3	PF10_0206	Pf3D7_10_v3: 857,673 - 859,742 (-)	protein coding	Day12	Day3	33	1.4	10	34	73.6	2.4	Late Trophozoite	Early Ring	33.8	1.6	null	null	null	null	null	null	null	null	Hour0	Hour16	0	7.3	null	null	null	null	null	null	null	null	null	null	null	3	3	0		FALSE
hypothetical protein	PF11_0107_1o3	PF11_0107_1o3_305	PF3D7_1110100	PF11_0107	PF3D7_1110100	Pf3D7_11_v3	PF11_0107	Pf3D7_11_v3: 400,686 - 403,238 (+)	protein coding	Day6	Day3	27	1.5	38	21	86.9	1.9	Late Schizogony	Early Trophozoite	44.9	1.6	null	null	null	null	null	null	null	null	Hour48	Hour16	0	4.3	null	null	null	null	null	calcium ion binding, diacylglycerol binding, protein binding, zinc ion binding	intracellular signal transduction	integral to membrane, plasma membrane	protein binding	null	null	3	3	0		FALSE
hypothetical protein	PF10_0161e1s1	PF10_0161e1s1_253	TWO GENES FOUND	PF10_0161																												NA	NA												4	3	1		FALSE
hypothetical protein	MAL7P1.14e1s1	MAL7P1.14e1s1_106	PF3D7_0703700	MAL7P1.14	PF3D7_0703700	Pf3D7_07_v3	MAL7P1.14	Pf3D7_07_v3: 146,645 - 147,394 (-)	protein coding	Day1	Day6	88.3	2.8	1	36	96	3.5	Merozoite	Early Schizogony	93.5	4.3	null	null	null	null	null	null	null	null	Hour0	Hour40	0	3.4	null	null	null	null	null	null	null	null	null	null	null	17	13	4		FALSE
hypothetical protein	MAL7P1.146e5s1	MAL7P1.146e5s1_104	PF3D7_0726400	MAL7P1.146	PF3D7_0726400	Pf3D7_07_v3	MAL7P1.146	Pf3D7_07_v3: 1,108,831 - 1,124,492 (-)	protein coding	Day2	Day12	37.7	1.3	30	1	83.2	1.7	Early Ring	Merozoite	64.9	1.7	null	null	null	null	null	null	null	null	Hour8	Hour16	0	2.1	null	null	null	null	null	null	null	cytoplasm	null	null	null	0	0	0		FALSE
hypothetical protein	PFE0780we6s1	PFE0780we6s1_697	PF3D7_0515600	PFE0780w	PF3D7_0515600	Pf3D7_05_v3	MAL5P1.156, PFE0780w	Pf3D7_05_v3: 646,659 - 652,106 (+)	protein coding	Day8	Day1	58.4	2.1	42	26	74.5	1.5	Merozoite	Early Trophozoite	21.7	1.4	null	null	null	null	null	null	null	null	Hour8	Hour16	0	2.1	null	null	null	null	null	null	phosphate ion transport	cytoplasm, membrane	null	null	null	2	2	0		FALSE
hypothetical protein	PF13_0153e1s1	PF13_0153e1s1_395	PF3D7_1328500	PF13_0153	PF3D7_1328500	Pf3D7_13_v3	PF13_0153	Pf3D7_13_v3: 1,204,186 - 1,207,200 (-)	protein coding	Day1	Day12	62.1	2	16	35	94.8	3	Late Ring	Merozoite	71.6	1.8	null	null	null	null	null	null	null	null	Hour8	Hour40	0	2	null	null	null	null	null	hydrolase activity	null	cytoplasm	hydrolase activity	metabolic process	null	5	4	1		FALSE
hypothetical protein	PFE1600we2s1	PFE1600we2s1_723	PF3D7_0532300	PFE1600w	PF3D7_0532300	Pf3D7_05_v3	MAL5P1.314, PFE1600w	Pf3D7_05_v3: 1,308,278 - 1,309,940 (+)	protein coding	Day1	Day12	72.9	4.6	null	null	null	null	Early Ring	Merozoite	96.7	16.3	null	null	null	null	null	null	null	null	Hour16	Hour40	0	23.3	null	null	null	null	null	null	null	membrane	null	null	null	21	14	7		FALSE
hypothetical protein	MAL7P1.146e5s2	MAL7P1.146e5s2_105	PF3D7_0726400	MAL7P1.146	PF3D7_0726400	Pf3D7_07_v3	MAL7P1.146	Pf3D7_07_v3: 1,108,831 - 1,124,492 (-)	protein coding	Day2	Day12	37.7	1.3	30	1	83.2	1.7	Early Ring	Merozoite	64.9	1.7	null	null	null	null	null	null	null	null	Hour8	Hour16	0	2.1	null	null	null	null	null	null	null	cytoplasm	null	null	null	0	0	0		FALSE
hypothetical protein	PFD0295ce4s1	PFD0295ce4s1_648	PF3D7_0405900	PFD0295c	PF3D7_0405900	Pf3D7_04_v3	MAL4P1.58, PFD0290c, PFD0295c	Pf3D7_04_v3: 316,540 - 319,178 (-)	protein coding	Day2	Day1	66.4	2.8	40	24	96.2	20.4	Late Schizogony	Merozoite	86.2	5.8	null	null	null	null	null	null	null	null	Hour48	Hour16	0	64.9	null	null	null	null	null	binding	attachment of GPI anchor to protein	rhoptry	null	null	null	0	0	0		FALSE
hypothetical protein	PFE0090we1s1	PFE0090we1s1_676	PF3D7_0501800	PFE0090w	PF3D7_0501800	Pf3D7_05_v3	MAL5P1.19, PFE0090w	Pf3D7_05_v3: 91,361 - 94,591 (+)	protein coding	Day2	Day12	65.6	1.4	30	10	97.4	8.9	Late Trophozoite	Early Ring	65.8	3.2	null	null	null	null	null	null	null	null	Hour32	Hour16	0	8.6	null	null	null	null	null	null	null	null	protein binding	null	null	8	6	2		FALSE
hypothetical protein	PF08_0137e2s2	PF08_0137e2s2_218	PF3D7_0801000	PF08_0137	PF3D7_0801000	Pf3D7_08_v3	PF08_0137	Pf3D7_08_v3: 84,568 - 88,422 (-)	protein coding	Day1	Day8	85.6	12.3	47	33	98.3	10.1	Early Ring	Early Schizogony	90.5	5.8	null	null	null	null	null	null	null	null	Hour0	Hour48	0	14.9	null	null	null	null	null	null	null	apicoplast, nucleus	null	null	null	22	17	5		FALSE
hypothetical protein	MAL13P1.201e1s1	MAL13P1.201e1s1_68	PF3D7_1339600	MAL13P1.201	PF3D7_1339600	Pf3D7_13_v3	MAL13P1.201	Pf3D7_13_v3: 1,588,404 - 1,590,290 (+)	protein coding	Day2	Day8	69.7	1.5	25	7	79.6	2.3	Late Ring	Late Schizogony	59.6	1.4	null	null	null	null	null	null	null	null	Hour24	Hour16	0	5.9	null	null	null	null	null	isomerase activity, transferase activity	queuosine biosynthetic process	cytoplasm	null	null	null	0	0	0		FALSE
hypothetical protein	PFB0115we1s2	PFB0115we1s2_561	PF3D7_0202400	PFB0115w	PF3D7_0202400	Pf3D7_02_v3	PF02_0024, PFB0115w	Pf3D7_02_v3: 120,524 - 124,102 (+)	protein coding	Day1	Day8	76.4	6.9	17	4	97.6	10.7	Early Trophozoite	Early Schizogony	84.8	4.2	null	null	null	null	null	null	null	null	Hour24	Hour0	0	8.1	null	null	null	null	null	ATP binding	null	nucleus	null	null	null	2	2	0		FALSE
hypothetical protein	PF08_0020e1s2	PF08_0020e1s2_197	PF3D7_0826500	PF08_0020	PF3D7_0826500	Pf3D7_08_v3	PF08_0020	Pf3D7_08_v3: 1,152,302 - 1,156,282 (+)	protein coding	Day6	Day12	73.8	1.3	28	46	94.9	1.9	Early Schizogony	Merozoite	69.6	1.4	null	null	null	null	null	null	null	null	Hour32	Hour16	0	2.8	null	null	null	null	6.3.2.19 (Ubiquitin--protein ligase)	protein binding, ubiquitin-protein ligase activity, ubiquitin-ubiquitin ligase activity	protein ubiquitination, ubiquitin-dependent protein catabolic process	ubiquitin ligase complex	ubiquitin-protein ligase activity, ubiquitin-ubiquitin ligase activity	protein ubiquitination, ubiquitin-dependent protein catabolic process	ubiquitin ligase complex	13	13	0		FALSE
hypothetical protein	PF11_0307e1s2	PF11_0307e1s2_343	PF3D7_1129600	PF11_0307	PF3D7_1129600	Pf3D7_11_v3	PF11_0307	Pf3D7_11_v3: 1,144,754 - 1,148,770 (+)	protein coding	Day8	Day1	75.3	4.4	38	12	65.1	1.5	Merozoite	Early Ring	33.2	1.5	null	null	null	null	null	null	null	null	Hour40	Hour16	0	3.1	null	null	null	null	2.7.1.68 (1-phosphatidylinositol-4-phosphate 5-kinase)	null	null	apicoplast	null	null	null	0	0	0		FALSE
hypothetical protein	PF11_0232e1s1	PF11_0232e1s1_325	PF3D7_1122400	PF11_0232	PF3D7_1122400	Pf3D7_11_v3	PF11_0232	Pf3D7_11_v3: 849,335 - 852,570 (+)	protein coding	Day12	Day6	47.5	1.1	7	32	73	2.2	Early Trophozoite	Late Schizogony	58.9	1.8	null	null	null	null	null	null	null	null	Hour8	Hour16	0	2.4	null	null	null	null	null	ATP binding, actin binding, motor activity	null	cytoplasm, myosin complex	null	null	null	1	0	1		FALSE
hypothetical protein	PFI0170we1s1	PFI0170we1s1_759	PF3D7_0903500	PFI0170w	PF3D7_0903500	Pf3D7_09_v3	PFI0170w	Pf3D7_09_v3: 162,769 - 166,923 (+)	protein coding	Day1	Day12	69.2	2.2	46	33	82.4	3.2	Early Ring	Late Schizogony	85.4	2.2	null	null	null	null	null	null	null	null	Hour8	Hour48	0	4.1	null	null	null	null	null	ATP binding, protein binding	null	membrane	null	null	null	30	18	12		FALSE
hypothetical protein	PFL2505ce8s2	PFL2505ce8s2_885	PF3D7_1252100	PFL2505c	PF3D7_1252100	Pf3D7_12_v3	2277.t00499, MAL12P1.496, PFL2505c	Pf3D7_12_v3: 2,114,628 - 2,122,487 (-)	protein coding	Day2	Day1	34.1	1.7	null	null	null	null	Late Schizogony	Early Trophozoite	87.7	5.6	null	null	null	null	null	null	null	null	Hour48	Hour16	0	55.1	null	null	null	null	null	null	null	apicoplast, membrane	null	null	null	21	17	4		FALSE
hypothetical protein	PFI0855we1s1	PFI0855we1s1_789	PF3D7_0917500	PFI0855w	PF3D7_0917500	Pf3D7_09_v3	PFI0855w	Pf3D7_09_v3: 726,703 - 728,748 (+)	protein coding	Day2	Day1	48.7	1.4	31	11	87.8	4.5	Early Schizogony	Early Ring	42.4	1.9	null	null	null	null	null	null	null	null	Hour32	Hour16	0	14.5	null	null	null	null	null	ATP binding, heat shock protein binding, unfolded protein binding, zinc ion binding	DNA replication, protein folding, response to heat	cytoplasm	null	null	null	7	6	1		FALSE
hypothetical protein	PF10_0211e1s3	PF10_0211e1s3_260	PF3D7_1021700	PF10_0211	PF3D7_1021700	Pf3D7_10_v3	PF10_0211, PF10_0212	Pf3D7_10_v3: 873,208 - 894,869 (-)	protein coding	Day1	Day12	25.6	1.4	41	28	96.8	4.2	Late Schizogony	Merozoite	46.9	1.7	null	null	null	null	null	null	null	null	Hour48	Hour16	0	2.6	null	null	null	null	null	NADH dehydrogenase (ubiquinone) activity	ATP synthesis coupled electron transport, transport	integral to membrane, mitochondrial inner membrane, mitochondrial respiratory chain, mitochondrion	null	null	null	0	0	0		FALSE
hypothetical protein	MAL7P1.134e2s2	MAL7P1.134e2s2_101	PF3D7_0724700	MAL7P1.134	PF3D7_0724700	Pf3D7_07_v3	MAL7P1.133, MAL7P1.134	Pf3D7_07_v3: 1,034,969 - 1,046,109 (-)	protein coding	Day1	Day6	65.9	1.5	10	35	75.1	1.8	Early Ring	Late Schizogony	74.5	2.3	null	null	null	null	null	null	null	null	Hour8	Hour40	0	2.8	null	null	null	null	null	null	null	membrane	null	null	null	1	1	0		FALSE
hypothetical protein	PF14_0668e1s3	PF14_0668e1s3_518	PF3D7_1470100	PF14_0668	PF3D7_1470100	Pf3D7_14_v3	PF14_0668	Pf3D7_14_v3: 2,870,069 - 2,877,589 (+)	protein coding	Day2	Day3	24.4	1.2	16	1	82.9	1.9	Early Trophozoite	Late Schizogony	42.2	1.5	null	null	null	null	null	null	null	null	Hour24	Hour16	0	5.2	null	null	null	null	null	binding	null	membrane	binding	null	null	0	0	0		FALSE
hypothetical protein	PF14_0631e1s3	PF14_0631e1s3_505	PF3D7_1466200	PF14_0631	PF3D7_1466200	Pf3D7_14_v3	PF14_0631	Pf3D7_14_v3: 2,694,813 - 2,704,049 (-)	protein coding	Day3	Day8	28.3	1.2	14	33	86.7	1.6	Merozoite	Early Ring	32.5	1.1	null	null	null	null	null	null	null	null	Hour8	Hour32	0	2.5	null	null	null	null	null	calcium ion binding, protein binding	null	extracellular region	null	null	null	18	13	5		FALSE
hypothetical protein	PF14_0228e1s1	PF14_0228e1s1_451	PF3D7_1423700	PF14_0228	PF3D7_1423700	Pf3D7_14_v3	PF14_0228	Pf3D7_14_v3: 959,074 - 963,750 (-)	protein coding	Day1	Day12	70.6	1.6	20	1	92.5	2.8	Early Ring	Late Schizogony	79.4	2.1	null	null	null	null	null	null	null	null	Hour8	Hour48	0	7	null	null	null	null	null	ATP binding	null	cytoplasm	null	null	null	9	8	1		FALSE
hypothetical protein	PF13_0210e1s1	PF13_0210e1s1_409	PF3D7_1337500	PF13_0210	PF3D7_1337500	Pf3D7_13_v3	PF13_0210	Pf3D7_13_v3: 1,509,589 - 1,519,593 (-)	protein coding	Day12	Day8	29.7	1.4	27	41	97.6	1.9	Early Ring	Late Schizogony	54.4	1.7	null	null	null	null	null	null	null	null	Hour8	Hour40	0	9.1	null	null	null	null	null	calcium ion binding, receptor activity	endocytosis	extracellular region, integral to membrane, membrane	null	null	null	9	8	1		FALSE
hypothetical protein	PFL1395ce1s1	PFL1395ce1s1_857	PF3D7_1228800	PFL1395c	PF3D7_1228800	Pf3D7_12_v3	2277.t00279, MAL12P1.279, PFL1395c	Pf3D7_12_v3: 1,169,557 - 1,179,186 (-)	protein coding	Day2	Day12	82	1.4	38	14	95	2.5	Early Schizogony	Merozoite	90.8	3.9	null	null	null	null	null	null	null	null	Hour48	Hour16	0	2.4	null	null	null	null	null	nucleotide binding	null	cytoplasm, intracellular, membrane	protein binding	null	null	5	5	0		FALSE
hypothetical protein	PFI0510ce1s2	PFI0510ce1s2_779	PF3D7_0910500	PFI0510c	PF3D7_0910500	Pf3D7_09_v3	PFI0510c	Pf3D7_09_v3: 482,461 - 487,554 (-)	protein coding	Day2	Day3	4.6	1.1	41	24	88.4	2.9	Early Ring	Early Trophozoite	26.5	1.2	null	null	null	null	null	null	null	null	Hour8	Hour16	0	2.3	null	null	null	null	2.7.7.7 (DNA-directed DNA polymerase)	DNA-directed DNA polymerase activity, damaged DNA binding, magnesium ion binding, nucleotidyltransferase activity	DNA repair, DNA-dependent DNA replication, response to DNA damage stimulus	cytoplasm, intracellular	DNA-directed DNA polymerase activity, damaged DNA binding	DNA repair	intracellular	4	4	0		FALSE
hypothetical protein	PF14_0170e1s4	PF14_0170e1s4_444	PF3D7_1417200	PF14_0170	PF3D7_1417200	Pf3D7_14_v3	PF14_0170	Pf3D7_14_v3: 694,585 - 708,177 (+)	protein coding	Day1	Day12	41.5	1.1	2	31	86.3	2.1	Early Ring	Late Schizogony	73.5	1.6	null	null	null	null	null	null	null	null	Hour8	Hour48	0	4.9	null	null	null	null	null	null	null	CCR4-NOT complex	null	null	null	13	11	2		FALSE
hypothetical protein	PF11_0422e1s2	PF11_0422e1s2_361	PF3D7_1141100	PF11_0422	PF3D7_1141100	Pf3D7_11_v3	PF11_0422	Pf3D7_11_v3: 1,649,321 - 1,657,012 (+)	protein coding	Day8	Day1	48.5	1.9	10	31	50.6	2	Merozoite	Late Schizogony	17.4	1.3	null	null	null	null	null	null	null	null	Hour8	Hour32	0	4	null	null	null	null	null	nucleotide binding	null	cytoplasm	null	null	null	0	0	0		FALSE
hypothetical protein	PF08_0089e1s2	PF08_0089e1s2_207	PF3D7_0812100	PF08_0089	PF3D7_0812100	Pf3D7_08_v3	PF08_0089	Pf3D7_08_v3: 604,923 - 612,878 (+)	protein coding	Day2	Day8	46.8	1.5	30	1	83.8	1.7	Early Ring	Merozoite	61.4	1.6	null	null	null	null	null	null	null	null	Hour32	Hour16	0	2	null	null	null	null	null	binding	null	membrane, nucleus	binding	null	null	0	0	0		FALSE
hypothetical protein	PF14_0170e1s3	PF14_0170e1s3_443	PF3D7_1417200	PF14_0170	PF3D7_1417200	Pf3D7_14_v3	PF14_0170	Pf3D7_14_v3: 694,585 - 708,177 (+)	protein coding	Day1	Day12	41.5	1.1	2	31	86.3	2.1	Early Ring	Late Schizogony	73.5	1.6	null	null	null	null	null	null	null	null	Hour8	Hour48	0	4.9	null	null	null	null	null	null	null	CCR4-NOT complex	null	null	null	10	9	1		FALSE
hypothetical protein	PF08_0089e1s1	PF08_0089e1s1_206	PF3D7_0812100	PF08_0089	PF3D7_0812100	Pf3D7_08_v3	PF08_0089	Pf3D7_08_v3: 604,923 - 612,878 (+)	protein coding	Day2	Day8	46.8	1.5	30	1	83.8	1.7	Early Ring	Merozoite	61.4	1.6	null	null	null	null	null	null	null	null	Hour32	Hour16	0	2	null	null	null	null	null	binding	null	membrane, nucleus	binding	null	null	7	6	1		FALSE
hypothetical protein	MAL13P1.114e3s1	MAL13P1.114e3s1_54	PF3D7_1321100	MAL13P1.114	PF3D7_1321100	Pf3D7_13_v3	MAL13P1.114	Pf3D7_13_v3: 861,442 - 872,332 (-)	protein coding	Day12	Day8	11.6	1.3	38	24	86.2	13.8	Early Schizogony	Early Trophozoite	59.3	2.4	null	null	null	null	null	null	null	null	Hour48	Hour16	0	28.6	null	null	null	null	null	ATP binding, protein kinase activity	protein phosphorylation	apicoplast, membrane	ATP binding, protein kinase activity	protein phosphorylation	null	17	13	4		FALSE
hypothetical protein	PF14_0344e1s1	PF14_0344e1s1_465	PF3D7_1436300	PF14_0344	PF3D7_1436300	Pf3D7_14_v3	PF14_0344, Pf112	Pf3D7_14_v3: 1,479,777 - 1,482,758 (+)	protein coding	Day3	Day12	89.2	2	47	31	99.9	19.8	Merozoite	Late Trophozoite	98.2	9.6	null	null	null	null	null	null	null	null	Hour16	Hour32	0	15.5	null	null	null	null	null	null	translocation of peptides or proteins into host cell cytoplasm	apical complex, symbiont-containing vacuole membrane	null	null	null	26	17	9		FALSE
hypothetical protein	PFD0385we1s2	PFD0385we1s2_652	PF3D7_0407800	PFD0385w	PF3D7_0407800	Pf3D7_04_v3	MAL4P2.14, PFD0385w	Pf3D7_04_v3: 384,924 - 390,806 (+)	protein coding	Day6	Day1	37.4	1.5	38	21	98.1	17.3	Late Schizogony	Merozoite	66.1	2.8	null	null	null	null	null	null	null	null	Hour48	Hour24	0	17	null	null	null	null	null	null	null	membrane	null	null	null	9	7	2		FALSE
hypothetical protein	MAL13P1.234-e1s4	MAL13P1.234-e1s4_76	PF3D7_1346400	MAL13P1.234	PF3D7_1346400	Pf3D7_13_v3	MAL13P1.234	Pf3D7_13_v3: 1,852,898 - 1,870,864 (+)	protein coding	Day2	Day3	34.3	1.1	41	46	97.1	2.1	Early Schizogony	Merozoite	51.9	1.4	null	null	null	null	null	null	null	null	Hour8	Hour24	0	2.2	null	null	null	null	null	null	null	null	null	null	null	8	6	2		FALSE
hypothetical protein	MAL13P1.234-e1s6	MAL13P1.234-e1s6_77	PF3D7_1346400	MAL13P1.234	PF3D7_1346400	Pf3D7_13_v3	MAL13P1.234	Pf3D7_13_v3: 1,852,898 - 1,870,864 (+)	protein coding	Day2	Day3	34.3	1.1	41	46	97.1	2.1	Early Schizogony	Merozoite	51.9	1.4	null	null	null	null	null	null	null	null	Hour8	Hour24	0	2.2	null	null	null	null	null	null	null	null	null	null	null	0	0	0		FALSE
hypothetical protein	PF14_0315-e2s5	PF14_0315-e2s5_458	PF3D7_1433400	PF14_0315	PF3D7_1433400	Pf3D7_14_v3	PF14_0315	Pf3D7_14_v3: 1,312,304 - 1,329,577 (-)	protein coding	Day2	Day12	49.8	1.4	30	8	97.5	4.9	Early Schizogony	Merozoite	78.5	2.1	null	null	null	null	null	null	null	null	Hour48	Hour16	0	3.6	null	null	null	null	null	protein binding, zinc ion binding	null	cytoplasm, membrane	protein binding, zinc ion binding	null	null	6	5	1		FALSE
hypothetical protein	PF14_0196	PF14_0196_447	PF3D7_1420200	PF14_0196	PF3D7_1420200	Pf3D7_14_v3	PF14_0196	Pf3D7_14_v3: 838,927 - 842,664 (-)	protein coding	Day12	Day1	41.6	1.3	40	24	88.5	4.7	Late Schizogony	Early Ring	62.5	2	null	null	null	null	null	null	null	null	Hour40	Hour16	0	21.2	null	null	null	null	null	binding	null	null	binding, protein binding	null	null	2	2	0		FALSE
hypothetical protein	PF07_0118-s6	PF07_0118-s6_189	PF3D7_0728100	PF07_0118	PF3D7_0728100	Pf3D7_07_v3	PF07_0118	Pf3D7_07_v3: 1,193,616 - 1,210,301 (-)	protein coding	Day2	Day1	62	1.7	28	11	72.7	2.8	Late Trophozoite	Early Ring	62.3	2.6	null	null	null	null	null	null	null	null	Hour48	Hour16	0	6.9	null	null	null	null	null	null	null	membrane	null	null	null	1	0	1		FALSE
hypothetical protein	PFE1120w-e3s3	PFE1120w-e3s3_707	PF3D7_0522400	PFE1120w	PF3D7_0522400	Pf3D7_05_v3	MAL5P1.224, PFE1120w	Pf3D7_05_v3: 907,837 - 936,315 (+)	protein coding	Day2	Day1	23.2	1.4	40	21	88.1	9	Early Schizogony	Early Ring	43.7	1.9	null	null	null	null	null	null	null	null	Hour40	Hour16	0	12.5	null	null	null	null	null	null	protein localization, protein transport	null	null	null	null	0	0	0		FALSE
hypothetical protein	PFI0260c-s5	PFI0260c-s5_764	PF3D7_0905300	PFI0260c	PF3D7_0905300	Pf3D7_09_v3	PFI0260c	Pf3D7_09_v3: 251,353 - 269,709 (-)	protein coding	Day12	Day1	15.1	1.3	1	31	88.2	1.3	Merozoite	Early Ring	28.4	1.4	null	null	null	null	null	null	null	null	Hour48	Hour16	0	11	null	null	null	null	null	ATP binding, ATPase activity, microtubule motor activity	microtubule-based movement	dynein complex	microtubule motor activity	microtubule-based movement	dynein complex	0	0	0		FALSE
hypothetical protein	PFE1120w-e4s3	PFE1120w-e4s3_712	PF3D7_0522400	PFE1120w	PF3D7_0522400	Pf3D7_05_v3	MAL5P1.224, PFE1120w	Pf3D7_05_v3: 907,837 - 936,315 (+)	protein coding	Day2	Day1	23.2	1.4	40	21	88.1	9	Early Schizogony	Early Ring	43.7	1.9	null	null	null	null	null	null	null	null	Hour40	Hour16	0	12.5	null	null	null	null	null	null	protein localization, protein transport	null	null	null	null	0	0	0		FALSE
hypothetical protein	PFE0570w-s3	PFE0570w-s3_693	PF3D7_0511500	PFE0570w	PF3D7_0511500	Pf3D7_05_v3	MAL5P1.115, PFE0570w	Pf3D7_05_v3: 486,602 - 516,787 (+)	protein coding	Day1	Day8	35.4	1.4	2	35	93.7	2.6	Early Ring	Late Schizogony	73.8	2	null	null	null	null	null	null	null	null	Hour8	Hour48	0	5.6	null	null	null	null	5.4.99.12 (tRNA pseudouridine(38-40) synthase)	RNA binding, pseudouridine synthase activity	pseudouridine synthesis	null	RNA binding, binding, protein binding, pseudouridine synthase activity	RNA modification, pseudouridine synthesis	null	7	6	1		FALSE
hypothetical protein	PFI0260c-s6	PFI0260c-s6_765	PF3D7_0905300	PFI0260c	PF3D7_0905300	Pf3D7_09_v3	PFI0260c	Pf3D7_09_v3: 251,353 - 269,709 (-)	protein coding	Day12	Day1	15.1	1.3	1	31	88.2	1.3	Merozoite	Early Ring	28.4	1.4	null	null	null	null	null	null	null	null	Hour48	Hour16	0	11	null	null	null	null	null	ATP binding, ATPase activity, microtubule motor activity	microtubule-based movement	dynein complex	microtubule motor activity	microtubule-based movement	dynein complex	2	2	0		FALSE
hypothetical protein	PFE1120w-e3s5	PFE1120w-e3s5_708	PF3D7_0522400	PFE1120w	PF3D7_0522400	Pf3D7_05_v3	MAL5P1.224, PFE1120w	Pf3D7_05_v3: 907,837 - 936,315 (+)	protein coding	Day2	Day1	23.2	1.4	40	21	88.1	9	Early Schizogony	Early Ring	43.7	1.9	null	null	null	null	null	null	null	null	Hour40	Hour16	0	12.5	null	null	null	null	null	null	protein localization, protein transport	null	null	null	null	0	0	0		FALSE
hypothetical protein	MAL7P1.29-e2	MAL7P1.29-e2_119	PF3D7_0709900	MAL7P1.29	PF3D7_0709900	Pf3D7_07_v3	MAL7P1.29	Pf3D7_07_v3: 438,557 - 445,881 (-)	protein coding	Day8	Day1	71.1	3.1	42	22	38.3	1.4	Merozoite	Early Trophozoite	46.5	1.6	null	null	null	null	null	null	null	null	Hour48	Hour16	0	7	null	null	null	null	null	null	null	cytoplasm	null	null	null	0	0	0		FALSE
hypothetical protein	PFE0335w-e1	PFE0335w-e1_683	PF3D7_0506800	PFE0335w	PF3D7_0506800	Pf3D7_05_v3	MAL5P1.69, PFE0335w	Pf3D7_05_v3: 284,691 - 288,023 (+)	protein coding	Day1	Day8	49.7	1.4	8	35	82.5	1.9	Early Ring	Late Schizogony	65.1	1.8	null	null	null	null	null	null	null	null	Hour8	Hour16	0	1.9	null	null	null	null	null	sequence-specific DNA binding transcription factor activity	negative regulation of transcription from RNA polymerase II promoter, transcription, DNA-dependent	cytoplasm, nucleus	null	null	null	0	0	0		FALSE
hypothetical protein	PF10_0078-s2	PF10_0078-s2_232	PF3D7_1008000	PF10_0078	PF3D7_1008000	Pf3D7_10_v3	PF10_0078	Pf3D7_10_v3: 321,011 - 328,150 (+)	protein coding	Day2	Day12	56.6	2	38	46	97.2	2	Early Ring	Merozoite	79.7	2.9	null	null	null	null	null	null	null	null	Hour8	Hour32	0	2.4	null	null	null	null	2.7.1.151 (Inositol-polyphosphate multikinase); 3.5.1.98 (Histone deacetylase)	inositol trisphosphate 3-kinase activity	null	null	inositol trisphosphate 3-kinase activity	null	null	0	0	0		FALSE
hypothetical protein	PF11_0129-e1	PF11_0129-e1_307	PF3D7_1112300	PF11_0129	PF3D7_1112300	Pf3D7_11_v3	PF11_0129	Pf3D7_11_v3: 471,946 - 474,674 (-)	protein coding	Day2	Day6	40.6	1.6	null	null	null	null	Early Trophozoite	Early Ring	57.2	3.3	null	null	null	null	null	null	null	null	Hour32	Hour16	0	13.9	null	null	null	null	null	ATP binding, ATP-dependent helicase activity, RNA binding, helicase activity	rRNA processing	nucleus	null	null	null	1	1	0		FALSE
hypothetical protein	PF14_0407-s2	PF14_0407-s2_476	PF3D7_1442900	PF14_0407	PF3D7_1442900	Pf3D7_14_v3	PF14_0407	Pf3D7_14_v3: 1,753,510 - 1,763,664 (+)	protein coding	Day2	Day12	35.7	1.3	48	19	96.9	2.9	Early Ring	Merozoite	73.3	2.1	null	null	null	null	null	null	null	null	Hour8	Hour24	0	4.9	null	null	null	null	null	ARF guanyl-nucleotide exchange factor activity	regulation of ARF protein signal transduction	intracellular, membrane	ARF guanyl-nucleotide exchange factor activity, binding	regulation of ARF protein signal transduction	intracellular	4	4	0		FALSE
hypothetical protein	PF11_0356-s2	PF11_0356-s2_347	PF3D7_1134500	PF11_0356	PF3D7_1134500	Pf3D7_11_v3	PF11_0356	Pf3D7_11_v3: 1,344,303 - 1,349,763 (+)	protein coding	Day2	Day8	21.5	1.7	10	1	82.9	1.7	Early Ring	Merozoite	42.6	1.7	null	null	null	null	null	null	null	null	Hour8	Hour0	0	1.9	null	null	null	null	null	nucleotide binding	null	cytoplasm, integral to membrane	null	GPI anchor metabolic process, intracellular protein transport	intrinsic to endoplasmic reticulum membrane	4	4	0		FALSE
hypothetical protein	PF14_0461-s1	PF14_0461-s1_482	PF3D7_1448300	PF14_0461	PF3D7_1448300	Pf3D7_14_v3	PF14_0461	Pf3D7_14_v3: 1,972,498 - 1,977,423 (-)	protein coding	Day2	Day12	23.2	1.3	30	9	97.1	1.7	Late Trophozoite	Merozoite	52.1	1.8	null	null	null	null	null	null	null	null	Hour32	Hour24	0	1.9	null	null	null	null	null	null	null	membrane	null	null	null	0	0	0		FALSE
hypothetical protein	PFA0410w-s1	PFA0410w-s1_544	PF3D7_0108300	PFA0410w	PF3D7_0108300	Pf3D7_01_v3	MAL1P2.10, PFA0410w	Pf3D7_01_v3: 337,168 - 343,833 (+)	protein coding	Day1	Day12	77.6	2.1	7	37	99.7	5	Early Ring	Late Schizogony	90.8	2	null	null	null	null	null	null	null	null	Hour8	Hour48	0	5.1	null	null	null	null	null	null	null	membrane, nucleus	null	null	null	7	6	1		FALSE
hypothetical protein	PF14_0495-s1	PF14_0495-s1_488	PF3D7_1452000	PF14_0495	PF3D7_1452000	Pf3D7_14_v3	PF14_0495	Pf3D7_14_v3: 2,134,298 - 2,140,867 (+)	protein coding	Day2	Day1	48.5	2.2	39	21	99.5	55.5	Late Schizogony	Early Trophozoite	93.6	13.5	null	null	null	null	null	null	null	null	Hour48	Hour16	0	24	null	null	null	null	null	null	null	membrane	null	null	null	21	15	6		FALSE
hypothetical protein	PF10_0138-s2	PF10_0138-s2_246	PF3D7_1014100	PF10_0138	PF3D7_1014100	Pf3D7_10_v3	PF10_0138	Pf3D7_10_v3: 555,160 - 559,527 (+)	protein coding	Day3	Day1	36.4	2.6	41	24	96.3	51	Late Schizogony	Early Trophozoite	82.1	6.6	null	null	null	null	null	null	null	null	Hour48	Hour16	0	53.5	null	null	null	null	null	null	null	apicoplast, membrane	null	null	null	12	10	2		FALSE
hypothetical protein	PFA0410w-s2	PFA0410w-s2_545	PF3D7_0108300	PFA0410w	PF3D7_0108300	Pf3D7_01_v3	MAL1P2.10, PFA0410w	Pf3D7_01_v3: 337,168 - 343,833 (+)	protein coding	Day1	Day12	77.6	2.1	7	37	99.7	5	Early Ring	Late Schizogony	90.8	2	null	null	null	null	null	null	null	null	Hour8	Hour48	0	5.1	null	null	null	null	null	null	null	membrane, nucleus	null	null	null	16	11	5		FALSE
hypothetical protein	PF10_0214-e2	PF10_0214-e2_261	PF3D7_1022000	PF10_0214	PF3D7_1022000	Pf3D7_10_v3	PF10_0214	Pf3D7_10_v3: 919,772 - 924,213 (+)	protein coding	Day1	Day12	52.9	1.5	21	37	86.4	2.9	Early Trophozoite	Late Schizogony	73.2	1.7	null	null	null	null	null	null	null	null	Hour8	Hour40	0	4	null	null	null	null	null	nucleic acid binding	null	null	nucleic acid binding	null	null	19	13	6		FALSE
hypothetical protein	PF14_0345-e1s1	PF14_0345-e1s1_466	TWO GENES FOUND	PF14_0345																												NA	NA												0	0	0		FALSE
hypothetical protein	MAL8P1.11-e2s1	MAL8P1.11-e2s1_126	PF3D7_0829000	MAL8P1.11	PF3D7_0829000	Pf3D7_08_v3	MAL8P1.11	Pf3D7_08_v3: 1,245,211 - 1,251,078 (+)	protein coding	Day2	Day3	54	1.2	27	5	88.1	1.4	Late Trophozoite	Merozoite	39.5	1.3	null	null	null	null	null	null	null	null	Hour32	Hour16	0	2.1	null	null	null	null	null	GTP binding, GTPase activity, translation initiation factor activity	translation, translational initiation	cytoplasm, intracellular	null	null	null	0	0	0		FALSE
hypothetical protein	MAL7P1.29-e1s2	MAL7P1.29-e1s2_118	PF3D7_0709900	MAL7P1.29	PF3D7_0709900	Pf3D7_07_v3	MAL7P1.29	Pf3D7_07_v3: 438,557 - 445,881 (-)	protein coding	Day8	Day1	71.1	3.1	42	22	38.3	1.4	Merozoite	Early Trophozoite	46.5	1.6	null	null	null	null	null	null	null	null	Hour48	Hour16	0	7	null	null	null	null	null	null	null	cytoplasm	null	null	null	0	0	0		FALSE
hypothetical protein	PF07_0020-e1s2	PF07_0020-e1s2_175	PF3D7_0705000	PF07_0020	PF3D7_0705000	Pf3D7_07_v3	PF07_0020	Pf3D7_07_v3: 246,259 - 250,152 (-)	protein coding	Day1	Day12	78	1.4	6	35	88.9	2.3	Early Ring	Late Schizogony	85.2	2	null	null	null	null	null	null	null	null	Hour8	Hour48	0	3.7	null	null	null	null	2.1.1.56 (mRNA (guanine-N(7)-)-methyltransferase)	methyltransferase activity	metabolic process	null	methyltransferase activity	metabolic process	null	1	1	0		FALSE
hypothetical protein	PF14_0620-e1	PF14_0620-e1_501	PF3D7_1465300	PF14_0620	PF3D7_1465300	Pf3D7_14_v3	PF14_0620	Pf3D7_14_v3: 2,643,004 - 2,646,192 (+)	protein coding	Day8	Day2	73.7	1.5	10	35	67.6	3.9	Early Ring	Late Schizogony	73.3	2.3	null	null	null	null	null	null	null	null	Hour8	Hour40	0	2.9	null	null	null	null	3.1.26.11 (Ribonuclease Z)	3'-tRNA processing endoribonuclease activity, beta-lactamase activity	null	null	null	null	null	4	2	2		FALSE
hypothetical protein	PF10_0092-e3	PF10_0092-e3_236	PF3D7_1009500	PF10_0092	PF3D7_1009500	Pf3D7_10_v3	PF10_0092	Pf3D7_10_v3: 383,044 - 384,793 (-)	protein coding	Day3	Day8	55.8	1.3	25	48	65.5	1.8	Late Trophozoite	Early Ring	48.8	2.1	null	null	null	null	null	null	null	null	Hour32	Hour16	0	5.6	null	null	null	null	null	null	null	null	null	null	null	1	1	0		FALSE
hypothetical protein	PF11_0156-e1	PF11_0156-e1_308	PF3D7_1114700	PF11_0156	PF3D7_1114700	Pf3D7_11_v3	PF11_0156	Pf3D7_11_v3: 555,514 - 558,668 (+)	protein coding	Day1	Day12	87	1.7	39	18	89.2	1.4	Late Trophozoite	Merozoite	93.2	1.9	null	null	null	null	null	null	null	null	Hour0	Hour16	0	2.1	null	null	null	null	2.7.11.1 (Non-specific serine/threonine protein kinase)	ATP binding, protein serine/threonine kinase activity, protein tyrosine kinase activity	protein phosphorylation	membrane	ATP binding, protein kinase activity, protein serine/threonine kinase activity	protein phosphorylation	null	0	0	0		FALSE
hypothetical protein	PF14_0666_3o3	PF14_0666_3o3_517	PF3D7_1469800	PF14_0666	PF3D7_1469800	Pf3D7_14_v3	PF14_0666	Pf3D7_14_v3: 2,865,024 - 2,866,245 (-)	protein coding	Day12	Day3	97.5	1.7	28	8	72.2	2.4	Late Trophozoite	Merozoite	96.2	5.8	null	null	null	null	null	null	null	null	Hour32	Hour16	0	12.2	null	null	null	null	null	null	null	null	null	null	null	0	0	0		FALSE
hypothetical protein	PFB0910w_2o2	PFB0910w_2o2_592	PF3D7_0219900	PFB0910w	PF3D7_0219900	Pf3D7_02_v3	PF02_0186, PFB0910w	Pf3D7_02_v3: 791,464 - 792,381 (+)	protein coding	Day3	Day12	78.2	3.9	1	28	94.9	13.1	Merozoite	Early Trophozoite	90.7	9.9	null	null	null	null	null	null	null	null	Hour8	Hour32	0	8.2	null	null	null	null	null	null	null	cytoplasm, membrane	null	null	null	0	0	0		FALSE
hypothetical protein	PFF0335c_1o1	PFF0335c_1o1_724	PF3D7_0606800	PFF0335c	PF3D7_0606800	Pf3D7_06_v3	2270.t00248, MAL6P1.71, PFF0335c	Pf3D7_06_v3: 288,377 - 289,276 (-)	protein coding	null	null	null	null	null	null	null	null	null	null	null	null	null	null	null	null	null	null	null	null	Hour48	Hour16	0	25.1	null	null	null	null	null	null	null	null	null	null	null	0	0	0		FALSE
hypothetical protein	PFI1520w_1o1	PFI1520w_1o1_803	PF3D7_0931300	PFI1520w	PF3D7_0931300	Pf3D7_09_v3	PFI1520w	Pf3D7_09_v3: 1,261,027 - 1,261,944 (+)	protein coding	Day12	Day2	86.5	4.2	42	22	84.4	6.6	Early Ring	Early Trophozoite	56	2.3	null	null	null	null	null	null	null	null	Hour16	Hour48	0	9.5	null	null	null	null	null	null	null	null	null	null	null	6	6	0		FALSE
hypothetical protein	MAL7P1.173_2o2	MAL7P1.173_2o2_109	PF3D7_0731200	MAL7P1.173	PF3D7_0731200	Pf3D7_07_v3	MAL7P1.173	Pf3D7_07_v3: 1,342,842 - 1,343,996 (-)	protein coding	Day1	Day8	30.9	2.9	null	null	null	null	Merozoite	Late Trophozoite	84.5	7.2	null	null	null	null	null	null	null	null	Hour0	Hour24	0	11.9	null	null	null	null	null	null	null	null	null	null	null	21	15	6		TRUE
hypothetical protein	PF10_0223_1o1	PF10_0223_1o1_264	PF3D7_1023000	PF10_0223	PF3D7_1023000	Pf3D7_10_v3	PF10_0223	Pf3D7_10_v3: 961,066 - 962,307 (-)	protein coding	Day3	Day1	72.4	2.1	43	24	91	8.9	Late Schizogony	Late Ring	60.2	2.5	null	null	null	null	null	null	null	null	Hour48	Hour16	0	6.6	null	null	null	null	null	ATP binding	null	membrane	null	null	null	6	5	1		FALSE
hypothetical protein	PF10_0295_1o1	PF10_0295_1o1_274	PF3D7_1030200	PF10_0295	PF3D7_1030200	Pf3D7_10_v3	PF10_0295	Pf3D7_10_v3: 1,230,561 - 1,231,913 (-)	protein coding	Day12	Day1	95.6	6.4	41	24	95.6	25.1	Late Schizogony	Early Trophozoite	96.8	9.1	null	null	null	null	null	null	null	null	Hour48	Hour16	0	38.7	null	null	null	null	null	nucleotide binding	null	cytoplasm, membrane, nucleus	null	null	null	6	1	5		FALSE
hypothetical protein	PF11_0101_1o1	PF11_0101_1o1_304	PF3D7_1108900	PF11_0101	PF3D7_1108900	Pf3D7_11_v3	PF11_0101	Pf3D7_11_v3: 379,247 - 380,638 (+)	protein coding	Day12	Day8	21.2	1.6	18	37	84.2	3.7	Early Ring	Late Schizogony	42.1	1.9	null	null	null	null	null	null	null	null	Hour8	Hour40	0	10.5	null	null	null	null	null	binding	null	cytoplasm	null	null	null	6	5	1		FALSE
hypothetical protein	PF14_0740_3o3	PF14_0740_3o3_531	PF3D7_1477000	PF14_0740	PF3D7_1477000	Pf3D7_14_v3	PF14_0740	Pf3D7_14_v3: 3,168,563 - 3,171,692 (+)	protein coding	Day1	Day8	29.8	1.5	11	31	34.1	1.7	Late Ring	Late Schizogony	58.8	2.5	null	null	null	null	null	null	null	null	Hour16	Hour32	0	22.1	null	null	null	null	null	null	null	extracellular region	null	null	null	6	6	0		FALSE
hypothetical protein	PF10_0024_2o2	PF10_0024_2o2_226	PF3D7_1002000	PF10_0024	PF3D7_1002000	Pf3D7_10_v3	PF10_0024	Pf3D7_10_v3: 103,118 - 104,683 (-)	protein coding	Day6	Day2	22.8	2.4	1	28	92.9	18.7	Merozoite	Early Trophozoite	67.1	4.6	null	null	null	null	null	null	null	null	Hour0	Hour32	0	84.6	null	null	null	null	null	null	null	cytoplasm, membrane	null	null	null	14	10	4		FALSE
hypothetical protein	PF10_0237_1o2	PF10_0237_1o2_268	PF3D7_1024400	PF10_0237	PF3D7_1024400	Pf3D7_10_v3	PF10_0237	Pf3D7_10_v3: 1,023,205 - 1,024,869 (-)	protein coding	Day12	Day1	38.2	2.4	35	21	44.7	1.6	Late Trophozoite	Early Trophozoite	20.6	1.3	null	null	null	null	null	null	null	null	Hour40	Hour16	0	11.4	null	null	null	null	null	RNA binding, endonuclease activity, ribonuclease activity	RNA processing	cytoplasm	null	null	null	0	0	0		FALSE
hypothetical protein	PF14_0215_3o4	PF14_0215_3o4_449	PF3D7_1422500	PF14_0215	PF3D7_1422500	Pf3D7_14_v3	PF14_0215	Pf3D7_14_v3: 906,620 - 908,892 (+)	protein coding	Day8	Day1	78.5	2.2	36	15	84.5	3.4	Early Schizogony	Early Ring	81.1	3.9	null	null	null	null	null	null	null	null	Hour32	Hour16	0	21.4	null	null	null	null	6.3.2.19 (Ubiquitin--protein ligase)	ATPase activity, protein binding, zinc ion binding	ER-associated protein catabolic process, regulation of cell cycle process	endoplasmic reticulum, membrane	protein binding, zinc ion binding	null	null	0	0	0		FALSE
hypothetical protein	PF10_0351_1o1	PF10_0351_1o1_283	PF3D7_1035900	PF10_0351	PF3D7_1035900	Pf3D7_10_v3	PF10_0351	Pf3D7_10_v3: 1,423,983 - 1,425,683 (+)	protein coding	Day6	Day2	94.3	3.1	40	21	99.8	76.1	Late Schizogony	Late Trophozoite	95.2	40	null	null	null	null	null	null	null	null	Hour48	Hour16	0	45.7	null	null	null	null	null	RNA binding	null	null	RNA binding	protein folding, protein transport	null	24	14	10		FALSE
hypothetical protein	PF14_0061_1o1	PF14_0061_1o1_435	PF3D7_1406400	PF14_0061	PF3D7_1406400	Pf3D7_14_v3	PF14_0061	Pf3D7_14_v3: 230,864 - 232,690 (+)	protein coding	Day2	Day1	5.8	1.4	28	10	70.2	3.6	Late Trophozoite	Late Ring	20.5	1.2	null	null	null	null	null	null	null	null	Hour32	Hour16	0	21.4	null	null	null	null	null	nucleic acid binding	null	apicoplast	null	null	null	0	0	0		FALSE
hypothetical protein	PF11_0192_1o1	PF11_0192_1o1_319	PF3D7_1118600	PF11_0192	PF3D7_1118600	Pf3D7_11_v3	PF11_0192	Pf3D7_11_v3: 705,556 - 707,382 (-)	protein coding	Day3	Day12	74.5	1.4	5	33	88.8	2.7	Merozoite	Early Schizogony	85.3	3.6	null	null	null	null	null	null	null	null	Hour24	Hour16	0	2.2	null	null	null	null	2.3.1.48 (Histone acetyltransferase)	null	null	null	null	null	nucleus	2	2	0		FALSE
hypothetical protein	PF14_0216_1o1	PF14_0216_1o1_450	PF3D7_1422600	PF14_0216	PF3D7_1422600	Pf3D7_14_v3	PF14_0216	Pf3D7_14_v3: 910,227 - 912,152 (+)	protein coding	Day12	Day1	25.3	1.5	35	14	83.7	3.8	Late Trophozoite	Early Ring	24.1	1.5	null	null	null	null	null	null	null	null	Hour40	Hour16	0	11.8	null	null	null	null	null	binding, structural molecule activity	phosphate ion transport	cytoplasm, extracellular region	binding	null	null	0	0	0		FALSE
hypothetical protein	PF11_0471_1o1	PF11_0471_1o1_363	PF3D7_1146000	PF11_0471	PF3D7_1146000	Pf3D7_11_v3	PF11_0471	Pf3D7_11_v3: 1,821,032 - 1,822,969 (-)	protein coding	Day1	Day8	78.3	2	13	34	85.2	3.9	Late Ring	Late Schizogony	88.3	3.9	null	null	null	null	null	null	null	null	Hour24	Hour40	0	4.9	null	null	null	null	null	null	null	null	protein binding	null	null	0	0	0		FALSE
hypothetical protein	PF10_0350_1o1	PF10_0350_1o1_282	PF3D7_1035800	PF10_0350	PF3D7_1035800	Pf3D7_10_v3	PF10_0350	Pf3D7_10_v3: 1,420,533 - 1,422,671 (+)	protein coding	Day1	Day12	99.8	9.9	14	32	99.4	24.9	Early Ring	Early Schizogony	99.9	19.4	null	null	null	null	null	null	null	null	Hour16	Hour40	0	28.6	null	null	null	null	null	null	null	null	null	null	null	7	6	1		FALSE
hypothetical protein conserved	PFL1010ce1s2	PFL1010ce1s2_843	PF3D7_1221000	PFL1010c	PF3D7_1221000	Pf3D7_12_v3	2277.t00202, MAL12P1.202, PFL1010c	Pf3D7_12_v3: 836,912 - 843,901 (-)	protein coding	Day1	Day8	23.8	1.2	38	11	81.3	3.8	Early Schizogony	Early Ring	51.7	1.9	null	null	null	null	null	null	null	null	Hour48	Hour16	0	4.4	null	null	null	null	2.1.1.43 (Histone-lysine N-methyltransferase)	histone methyltransferase activity (H3-K4 specific)	antigenic variation	nuclear periphery, nucleus	protein binding, zinc ion binding	null	null	1	1	0		FALSE
hypothetical protein conserved	PFL1040w_1o1	PFL1040w_1o1_845	PF3D7_1221600	PFL1040w	PF3D7_1221600	Pf3D7_12_v3	2277.t00208, MAL12P1.208, PFL1040w	Pf3D7_12_v3: 863,810 - 865,186 (+)	protein coding	Day1	Day2	27.2	1.2	24	10	97.5	2.3	Early Trophozoite	Early Ring	30.8	1.6	null	null	null	null	null	null	null	null	Hour32	Hour16	0	16.8	null	null	null	null	null	null	null	nucleus	protein binding	null	null	0	0	0		FALSE
hypothetical protein conserved	PFL1010ce1s3	PFL1010ce1s3_844	PF3D7_1221000	PFL1010c	PF3D7_1221000	Pf3D7_12_v3	2277.t00202, MAL12P1.202, PFL1010c	Pf3D7_12_v3: 836,912 - 843,901 (-)	protein coding	Day1	Day8	23.8	1.2	38	11	81.3	3.8	Early Schizogony	Early Ring	51.7	1.9	null	null	null	null	null	null	null	null	Hour48	Hour16	0	4.4	null	null	null	null	2.1.1.43 (Histone-lysine N-methyltransferase)	histone methyltransferase activity (H3-K4 specific)	antigenic variation	nuclear periphery, nucleus	protein binding, zinc ion binding	null	null	5	3	2		FALSE
hypothetical protein, conserved	PF14_0456e2s2	PF14_0456e2s2_481	PF3D7_1448000	PF14_0456	PF3D7_1448000	Pf3D7_14_v3	PF14_0456	Pf3D7_14_v3: 1,960,033 - 1,963,962 (-)	protein coding	Day1	Day6	44.4	1.4	15	35	86.9	5	Early Ring	Late Schizogony	54.2	2.1	null	null	null	null	null	null	null	null	Hour24	Hour40	0	5	null	null	null	null	null	null	null	nucleus	protein binding	null	null	0	0	0		FALSE
hypothetical protein, conserved	PFA0490w_1o1	PFA0490w_1o1_549	PF3D7_0110000	PFA0490w	PF3D7_0110000	Pf3D7_01_v3	MAL1P2.27, PFA0490w	Pf3D7_01_v3: 388,372 - 389,076 (+)	protein coding	Day12	Day1	98.4	2	28	5	76.4	1.4	Early Trophozoite	Early Ring	75.9	2.5	null	null	null	null	null	null	null	null	Hour32	Hour16	0	4.5	null	null	null	null	null	null	null	null	null	null	null	2	1	1		FALSE
hypothetical protein, conserved	PFL2260w_2o2	PFL2260w_2o2_879	PF3D7_1247100	PFL2260w	PF3D7_1247100	Pf3D7_12_v3	2277.t00452, MAL12P1.451, PFL2260w	Pf3D7_12_v3: 1,949,594 - 1,950,493 (+)	protein coding	Day1	Day12	75.8	2	10	38	66	1.9	Merozoite	Late Schizogony	49.2	1.5	null	null	null	null	null	null	null	null	Hour24	Hour16	0	4.1	null	null	null	null	null	null	null	membrane	null	null	null	5	4	1		FALSE
hypothetical protein, conserved	PF13_0076_2o2	PF13_0076_2o2_386	PF3D7_1302000	PF13_0076	PF3D7_1302000	Pf3D7_13_v3	PF13_0076	Pf3D7_13_v3: 112,792 - 113,815 (-)	protein coding	Day1	Day12	81.9	12	6	34	98.8	13.8	Early Ring	Early Schizogony	93.6	7.9	null	null	null	null	null	null	null	null	Hour0	Hour48	0	19.4	null	null	null	null	null	null	null	membrane	null	null	null	25	16	9		TRUE
hypothetical protein, conserved	PF13_0319_1o1	PF13_0319_1o1_424	PF3D7_1360400	PF13_0319	PF3D7_1360400	Pf3D7_13_v3	PF13_0319	Pf3D7_13_v3: 2,411,357 - 2,412,298 (+)	protein coding	null	null	null	null	null	null	null	null	null	null	null	null	null	null	null	null	null	null	null	null	Hour8	Hour48	0	9.3	null	null	null	null	null	ATP binding	null	cytoplasm	null	null	null	12	9	3		FALSE
hypothetical protein, conserved	PFF0985c_1o1	PFF0985c_1o1_738	PF3D7_0620200	PFF0985c	PF3D7_0620200	Pf3D7_06_v3	2270.t00093, MAL6P1.223, PFF0985c	Pf3D7_06_v3: 846,523 - 847,494 (-)	protein coding	null	null	null	null	1	14	45.9	2	null	null	null	null	null	null	null	null	null	null	null	null	Hour32	Hour16	0	7.9	null	null	null	null	null	nucleotide binding	translation	cytoplasm, intracellular	null	null	null	0	0	0		FALSE
hypothetical protein, conserved	MAL13P1.127_1o1	MAL13P1.127_1o1_57	PF3D7_1322700	MAL13P1.127	PF3D7_1322700	Pf3D7_13_v3	MAL13P1.127	Pf3D7_13_v3: 958,219 - 959,175 (-)	protein coding	Day8	Day1	55.5	3.8	28	7	65.2	1.8	Late Trophozoite	Early Schizogony	11	1.4	null	null	null	null	null	null	null	null	Hour48	Hour16	0	4	null	null	null	null	null	null	null	membrane	null	null	null	0	0	0		FALSE
hypothetical protein, conserved	PF08_0005_1o1	PF08_0005_1o1_193	PF3D7_0830300	PF08_0005	PF3D7_0830300	Pf3D7_08_v3	PF08_0005	Pf3D7_08_v3: 1,290,240 - 1,291,406 (-)	protein coding	Day12	Day6	21.8	2.1	48	32	51.3	1.6	Merozoite	Early Ring	37.8	2.1	null	null	null	null	null	null	null	null	Hour32	Hour16	0	4.5	null	null	null	null	null	null	null	null	null	null	null	5	2	3		FALSE
hypothetical protein, conserved	PFF1475c_1o1	PFF1475c_1o1_755	PF3D7_0630400	PFF1475c	PF3D7_0630400	Pf3D7_06_v3	2270.t00193, MAL6P1.124, PFF1475c	Pf3D7_06_v3: 1,272,363 - 1,273,532 (-)	protein coding	Day6	Day1	77	2.1	null	null	null	null	Early Schizogony	Early Trophozoite	67.3	3.2	null	null	null	null	null	null	null	null	Hour40	Hour16	0	47.9	null	null	null	null	null	null	null	cytoplasm	null	null	null	12	3	9		TRUE
hypothetical protein, conserved	PFI1425w_2o2	PFI1425w_2o2_797	PF3D7_0929000	PFI1425w	PF3D7_0929000	Pf3D7_09_v3	PFI1425w	Pf3D7_09_v3: 1,161,080 - 1,162,539 (+)	protein coding	Day6	Day12	70.2	1.4	null	null	null	null	Late Ring	Late Schizogony	69.7	1.5	null	null	null	null	null	null	null	null	Hour32	Hour16	0	3.3	null	null	null	null	null	null	transcription initiation from RNA polymerase II promoter	transcription factor TFIID complex	null	transcription initiation from RNA polymerase II promoter	transcription factor TFIID complex	2	1	1		TRUE
hypothetical protein, conserved	PF07_0102_1o1	PF07_0102_1o1_187	PF3D7_0724200	PF07_0102	PF3D7_0724200	Pf3D7_07_v3	PF07_0102	Pf3D7_07_v3: 1,019,384 - 1,020,667 (-)	protein coding	Day8	Day2	20.4	1.7	22	40	75.8	2	Early Trophozoite	Late Schizogony	36.9	1.1	null	null	null	null	null	null	null	null	Hour8	Hour48	0	3	null	null	null	null	null	null	B cell activation, regulation of signal transduction, response to biotic stimulus, signal transduction	cytoplasm	null	regulation of signal transduction	null	2	2	0		FALSE
hypothetical protein, conserved	PFC0910w_1o1	PFC0910w_1o1_632	PF3D7_0320500	PFC0910w	PF3D7_0320500	Pf3D7_03_v3	MAL3P7.11, PFC0910w	Pf3D7_03_v3: 860,813 - 862,102 (+)	protein coding	Day1	Day3	54.1	1.5	41	28	89.3	3.5	Late Ring	Early Ring	66.6	2.3	null	null	null	null	null	null	null	null	Hour48	Hour16	0	2.1	null	null	null	null	3.5.1.19 (Nicotinamidase)	hydrolase activity	metabolic process	null	catalytic activity	metabolic process	null	0	0	0		FALSE
hypothetical protein, conserved	PFE1375c_6o10	PFE1375c_6o10_718	PF3D7_0527600	PFE1375c	PF3D7_0527600	Pf3D7_05_v3	MAL5P1.275, PFE1375c	Pf3D7_05_v3: 1,145,857 - 1,148,810 (-)	protein coding	Day1	Day12	78.3	1.8	40	13	80.6	2	Early Schizogony	Merozoite	80.1	3.1	null	null	null	null	null	null	null	null	Hour40	Hour16	0	4.9	null	null	null	null	null	null	null	null	null	null	null	22	11	11		TRUE
hypothetical protein, conserved	PF13_0086_2o2	PF13_0086_2o2_388	PF3D7_1315300	PF13_0086	PF3D7_1315300	Pf3D7_13_v3	PF13_0086	Pf3D7_13_v3: 644,714 - 646,392 (+)	protein coding	Day12	Day1	63	3.5	37	21	88.6	8.2	Late Schizogony	Early Trophozoite	70.4	2.9	null	null	null	null	null	null	null	null	Hour48	Hour16	0	33.6	null	null	null	null	null	null	null	membrane	null	null	null	2	2	0		FALSE
hypothetical protein, conserved	MAL8P1.100_1o2	MAL8P1.100_1o2_125	PF3D7_0812000	MAL8P1.100	PF3D7_0812000	Pf3D7_08_v3	MAL8P1.100	Pf3D7_08_v3: 600,525 - 602,247 (-)	protein coding	Day8	Day6	53.9	1.6	null	null	null	null	Early Trophozoite	Early Schizogony	47.5	1.6	null	null	null	null	null	null	null	null	Hour24	Hour16	0	7.4	null	null	null	null	null	null	null	null	null	null	null	4	4	0		FALSE
hypothetical protein, conserved	PFE1260c_1o1	PFE1260c_1o1_715	PF3D7_0525300	PFE1260c	PF3D7_0525300	Pf3D7_05_v3	MAL5P1.252, PFE1260c	Pf3D7_05_v3: 1,052,468 - 1,053,913 (-)	protein coding	Day8	Day1	66.1	2.9	42	24	91.6	13.3	Late Schizogony	Early Ring	71.4	3.1	null	null	null	null	null	null	null	null	Hour40	Hour16	0	11.9	null	null	null	null	null	null	null	null	null	null	null	0	0	0		FALSE
hypothetical protein, conserved	PFE1000c_1o1	PFE1000c_1o1_700	PF3D7_0519900	PFE1000c	PF3D7_0519900	Pf3D7_05_v3	MAL5P1.200, PFE1000c	Pf3D7_05_v3: 825,835 - 827,412 (-)	protein coding	Day12	Day3	80.6	2.2	22	1	68.4	1.6	Late Trophozoite	Early Ring	64.9	2.2	null	null	null	null	null	null	null	null	Hour32	Hour16	0	10.7	null	null	null	null	null	null	null	apicoplast	null	null	null	16	9	7		FALSE
hypothetical protein, conserved	PFC0185w_1o1	PFC0185w_1o1_606	PF3D7_0304100	PFC0185w	PF3D7_0304100	Pf3D7_03_v3	MAL3P2.6, PFC0185w	Pf3D7_03_v3: 204,542 - 206,119 (+)	protein coding	Day8	Day1	91.2	3.2	41	24	90.4	20	Late Schizogony	Early Trophozoite	77.8	3.2	null	null	null	null	null	null	null	null	Hour8	Hour32	0	10.4	null	null	null	null	null	null	null	null	null	null	null	9	6	3		FALSE
hypothetical protein, conserved	PFA0195w_1o1	PFA0195w_1o1_540	PF3D7_0103900	PFA0195w	PF3D7_0103900	Pf3D7_01_v3	MAL1P1.29, PFA0195w	Pf3D7_01_v3: 172,864 - 174,591 (+)	protein coding	Day8	Day3	33.6	1.6	31	1	75.5	2.5	Early Trophozoite	Merozoite	54.3	1.8	null	null	null	null	null	null	null	null	Hour32	Hour16	0	3.9	null	null	null	null	null	ATP binding, actin binding, calmodulin binding, motor activity	null	cytoplasm, myosin complex	null	null	membrane	2	1	1		FALSE
hypothetical protein, conserved	PF14_0052_1o1	PF14_0052_1o1_433	PF3D7_1405500	PF14_0052	PF3D7_1405500	Pf3D7_14_v3	PF14_0052	Pf3D7_14_v3: 190,997 - 192,724 (+)	protein coding	Day8	Day6	53.1	1.3	10	36	88.2	3.4	Early Ring	Late Schizogony	70	2.7	null	null	null	null	null	null	null	null	Hour8	Hour48	0	4.1	null	null	null	null	null	ATP binding, nucleotide binding	null	null	null	null	null	6	4	2		FALSE
hypothetical protein, conserved	PFI0305c_1o1	PFI0305c_1o1_768	PF3D7_0906200	PFI0305c	PF3D7_0906200	Pf3D7_09_v3	PFI0305c	Pf3D7_09_v3: 307,303 - 309,039 (-)	protein coding	Day12	Day3	32.5	2.1	1	8	62.2	1.5	Late Trophozoite	Early Ring	22.9	1.4	null	null	null	null	null	null	null	null	Hour32	Hour16	0	10.9	null	null	null	null	null	nucleotide binding	null	apicoplast, cytoplasm	null	null	null	0	0	0		FALSE
hypothetical protein, conserved	PF07_0094_1o1	PF07_0094_1o1_186	PF3D7_0722800	PF07_0094	PF3D7_0722800	Pf3D7_07_v3	PF07_0094	Pf3D7_07_v3: 963,370 - 965,109 (+)	protein coding	Day12	Day1	93.8	7.1	12	46	40.6	1.5	Late Ring	Early Schizogony	47	1.5	null	null	null	null	null	null	null	null	Hour0	Hour16	0	3.5	null	null	null	null	null	null	null	null	null	null	null	0	0	0		FALSE
hypothetical protein, conserved	PF08_0047_1o1	PF08_0047_1o1_203	PF3D7_0820300	PF08_0047	PF3D7_0820300	Pf3D7_08_v3	PF08_0047	Pf3D7_08_v3: 919,055 - 920,896 (+)	protein coding	Day1	Day12	76.3	2	1	30	94.3	4.5	Merozoite	Late Trophozoite	96.1	3.4	null	null	null	null	null	null	null	null	Hour0	Hour32	0	7.1	null	null	null	null	null	null	null	apicoplast, membrane	null	null	null	0	0	0		FALSE
hypothetical protein, conserved	PF13_0064_1o1	PF13_0064_1o1_384	PF3D7_1311600	PF13_0064	PF3D7_1311600	Pf3D7_13_v3	PF13_0064	Pf3D7_13_v3: 494,453 - 496,294 (+)	protein coding	Day8	Day3	27.3	1.4	41	27	85.7	2.4	Late Schizogony	Late Ring	42	1.4	null	null	null	null	null	null	null	null	Hour8	Hour32	0	4.3	null	null	null	null	null	null	null	membrane	null	null	null	0	0	0		FALSE
hypothetical protein, conserved	PFL0745c_1o1	PFL0745c_1o1_836	PF3D7_1215400	PFL0745c	PF3D7_1215400	Pf3D7_12_v3	2277.t00150, MAL12P1.149, PFL0745c	Pf3D7_12_v3: 631,161 - 633,011 (-)	protein coding	Day12	Day2	40.4	1.4	37	12	88.8	3.6	Early Schizogony	Early Ring	61.1	1.9	null	null	null	null	null	null	null	null	Hour40	Hour16	0	11.2	null	null	null	null	null	null	null	membrane	null	null	null	2	2	0		FALSE
hypothetical protein, conserved	PFL0765w_1o1	PFL0765w_1o1_837	PF3D7_1215900	PFL0765w	PF3D7_1215900	Pf3D7_12_v3	2277.t00154, MAL12P1.153, PFL0765w	Pf3D7_12_v3: 641,552 - 643,519 (+)	protein coding	Day1	Day12	69.4	1.5	8	22	74.7	1.9	Early Ring	Late Schizogony	61.5	1.4	null	null	null	null	null	null	null	null	Hour32	Hour16	0	4.3	null	null	null	null	null	null	null	integral to membrane, membrane	null	null	integral to membrane	3	3	0		FALSE
hypothetical protein, conserved	PFL2490c_1o1	PFL2490c_1o1_884	PF3D7_1251800	PFL2490c	PF3D7_1251800	Pf3D7_12_v3	2277.t00498, MAL12P1.495, PFL2490c	Pf3D7_12_v3: 2,108,960 - 2,110,927 (-)	protein coding	Day8	Day6	37.6	1.4	null	null	null	null	Early Trophozoite	Merozoite	64.1	1.6	null	null	null	null	null	null	null	null	Hour8	Hour48	0	5.5	null	null	null	null	null	null	null	membrane	null	null	null	1	1	0		FALSE
hypothetical protein, conserved	PFI0670w_1o1	PFI0670w_1o1_787	PF3D7_0913700	PFI0670w	PF3D7_0913700	Pf3D7_09_v3	PFI0670w	Pf3D7_09_v3: 589,263 - 591,242 (+)	protein coding	Day12	Day3	84.9	1.9	31	8	87.4	2.2	Merozoite	Late Schizogony	93	2	null	null	null	null	null	null	null	null	Hour32	Hour16	0	5.8	null	null	null	null	null	structural molecule activity	phosphate ion transport	cytoplasm, extracellular region	null	null	null	4	3	1		FALSE
hypothetical protein, conserved	PFD0595w_1o1	PFD0595w_1o1_657	PF3D7_0412000	PFD0595w	PF3D7_0412000	Pf3D7_04_v3	MAL4P2.52, PFD0595w	Pf3D7_04_v3: 536,774 - 539,110 (+)	protein coding	Day2	Day1	56.3	1.6	34	10	88.1	3.1	Early Schizogony	Early Ring	45.3	2	null	null	null	null	null	null	null	null	Hour32	Hour16	0	5.5	null	null	null	null	null	nucleotide binding	null	cytoplasm	null	null	null	0	0	0		FALSE
hypothetical protein, conserved	PFI1605w_4o4	PFI1605w_4o4_804	PF3D7_0933100	PFI1605w	PF3D7_0933100	Pf3D7_09_v3	PFI1605w	Pf3D7_09_v3: 1,314,552 - 1,317,597 (+)	protein coding	Day8	Day2	80.6	1.9	1	39	38.6	1.4	Late Ring	Early Trophozoite	43.3	1.6	null	null	null	null	null	null	null	null	Hour40	Hour16	0	11.3	null	null	null	null	null	null	null	null	null	null	null	3	1	2		FALSE
hypothetical protein, conserved	PFC0550w_1o4	PFC0550w_1o4_617	PF3D7_0313100	PFC0550w	PF3D7_0313100	Pf3D7_03_v3	MAL3P4.5, PFC0550w	Pf3D7_03_v3: 539,743 - 542,810 (+)	protein coding	Day1	Day6	65.6	1.8	20	45	80.1	2.3	Early Trophozoite	Early Ring	82.2	2.2	null	null	null	null	null	null	null	null	Hour24	Hour0	0	4.1	null	null	null	null	6.3.2.19 (Ubiquitin--protein ligase)	ATPase activity	ER-associated protein catabolic process, regulation of cell cycle process	endoplasmic reticulum	null	null	null	4	4	0		FALSE
hypothetical protein, conserved	PFI0275w_2o2	PFI0275w_2o2_767	PF3D7_0905600	PFI0275w	PF3D7_0905600	Pf3D7_09_v3	PFI0275w	Pf3D7_09_v3: 280,207 - 284,102 (+)	protein coding	Day12	Day1	13.1	1.5	10	28	30.1	1.4	Merozoite	Early Trophozoite	11.7	1.3	null	null	null	null	null	null	null	null	Hour48	Hour16	0	6.7	null	null	null	null	null	null	null	cytoplasm	protein binding	null	null	9	5	4		FALSE
hypothetical protein, conserved	MAL8P1.64_1o5	MAL8P1.64_1o5_150	PF3D7_0819000	MAL8P1.64	PF3D7_0819000	Pf3D7_08_v3	MAL8P1.64	Pf3D7_08_v3: 863,505 - 868,137 (-)	protein coding	Day1	Day8	71.2	1.9	6	34	86.3	2.7	Early Ring	Late Schizogony	88	2.6	null	null	null	null	null	null	null	null	Hour0	Hour48	0	5.2	null	null	null	null	null	RNA binding, endonuclease activity, zinc ion binding	mRNA processing	nucleus	null	null	null	0	0	0		FALSE
hypothetical protein, conserved	MAL7P1.203_3o8	MAL7P1.203_3o8_113	PF3D7_0706100	MAL7P1.203	PF3D7_0706100	Pf3D7_07_v3	MAL7P1.203	Pf3D7_07_v3: 297,506 - 303,059 (-)	protein coding	Day12	Day6	29.2	1.5	34	11	79.6	2.8	Late Schizogony	Early Ring	50.5	1.5	null	null	null	null	null	null	null	null	Hour32	Hour16	0	12.3	null	null	null	null	null	null	null	cytoplasm, nucleus	null	null	null	5	3	2		FALSE
hypothetical protein, conserved	PFL1135c_1o2	PFL1135c_1o2_850	PF3D7_1223600	PFL1135c	PF3D7_1223600	Pf3D7_12_v3	2277.t00227, MAL12P1.227, PFL1135c	Pf3D7_12_v3: 962,631 - 967,491 (-)	protein coding	Day12	Day6	26.3	1.3	13	7	67.4	1.7	Early Trophozoite	Merozoite	25.9	1.4	null	null	null	null	null	null	null	null	Hour32	Hour16	0	5.7	null	null	null	null	null	null	null	integral to membrane	null	null	null	0	0	0		FALSE
hypothetical protein, conserved	MAL8P1.54_1o3	MAL8P1.54_1o3_146	PF3D7_0820900	MAL8P1.54	PF3D7_0820900	Pf3D7_08_v3	MAL8P1.54	Pf3D7_08_v3: 939,583 - 944,645 (-)	protein coding	Day2	Day12	53.3	2	33	20	74.7	2.1	Late Schizogony	Late Ring	51.5	1.5	null	null	null	null	null	null	null	null	Hour48	Hour16	0	5.1	null	null	null	null	null	RNA binding, catalytic activity	null	integral to membrane, plasma membrane	null	null	null	5	2	3		FALSE
hypothetical protein, conserved	PFC0130ce1s1	PFC0130ce1s1_602	PF3D7_0302800	PFC0130c	PF3D7_0302800	Pf3D7_03_v3	MAL3P1.8, PFC0130c	Pf3D7_03_v3: 148,046 - 149,305 (-)	protein coding	Day1	Day6	28.2	1.9	1	31	76.4	3.6	Early Ring	Late Schizogony	49.7	1.7	null	null	null	null	null	null	null	null	Hour0	Hour16	0	2.7	null	null	null	null	null	RNA binding	null	null	RNA binding	null	null	15	11	4		FALSE
hypothetical protein, conserved	PFC0150we2s2	PFC0150we2s2_603	PF3D7_0303200	PFC0150w	PF3D7_0303200	Pf3D7_03_v3	MAL3P1.12, PFC0150w	Pf3D7_03_v3: 169,571 - 174,300 (+)	protein coding	Day2	Day12	88.6	1.8	39	11	88.1	4.8	Early Schizogony	Early Ring	95.5	4.7	null	null	null	null	null	null	null	null	Hour40	Hour16	0	11.7	null	null	null	null	3.1.3.4 (Phosphatidate phosphatase)	null	null	null	null	null	null	2	2	0		FALSE
hypothetical protein, conserved	PF08_0135e1s1	PF08_0135e1s1_216	PF3D7_0801500	PF08_0135	PF3D7_0801500	Pf3D7_08_v3	PF08_0135	Pf3D7_08_v3: 106,593 - 108,242 (-)	protein coding	Day1	Day3	44.8	1.6	10	41	87	2.2	Early Ring	Early Schizogony	70.4	2.4	null	null	null	null	null	null	null	null	Hour24	Hour40	0	4.6	null	null	null	null	null	null	null	nucleus	protein binding	null	null	0	0	0		FALSE
hypothetical protein, conserved	PF14_0546e1s1	PF14_0546e1s1_493	PF3D7_1457300	PF14_0546	PF3D7_1457300	Pf3D7_14_v3	PF14_0546	Pf3D7_14_v3: 2,346,178 - 2,348,097 (-)	protein coding	Day1	Day12	75.6	1.6	21	36	97.8	3.5	Early Trophozoite	Late Schizogony	77.9	2.2	null	null	null	null	null	null	null	null	Hour24	Hour16	0	3.5	null	null	null	null	null	RNA binding, protein binding, translation initiation factor activity	RNA metabolic process, regulation of translational initiation, translation	cytoplasm, cytosol, nucleus	binding	null	null	6	6	0		FALSE
hypothetical protein, conserved	PFA0170ce1s1	PFA0170ce1s1_538	PF3D7_0103400	PFA0170c	PF3D7_0103400	Pf3D7_01_v3	MAL1P1.74b, PFA0170c	Pf3D7_01_v3: 147,915 - 152,777 (-)	protein coding	Day12	Day2	75.7	1.5	42	8	93.6	3.9	Early Trophozoite	Early Ring	58.2	1.7	null	null	null	null	null	null	null	null	Hour24	Hour16	0	5.6	null	null	null	null	3.4.17.10 (Carboxypeptidase E)	metallocarboxypeptidase activity, zinc ion binding	proteolysis	null	metallocarboxypeptidase activity, zinc ion binding	proteolysis	null	0	0	0		FALSE
hypothetical protein, conserved	PF13_0285	PF13_0285_420	PF3D7_1354200	PF13_0285	PF3D7_1354200	Pf3D7_13_v3	PF13_0285	Pf3D7_13_v3: 2,160,318 - 2,162,729 (-)	protein coding	Day8	Day1	57.7	1.7	40	26	82.9	2.6	Late Schizogony	Merozoite	32.8	1.3	null	null	null	null	null	null	null	null	Hour48	Hour16	0	8.6	null	null	null	null	3.1.3.56 (Inositol-polyphosphate 5-phosphatase)	inositol-polyphosphate 5-phosphatase activity	null	null	phosphoric ester hydrolase activity	null	null	0	0	0		FALSE
hypothetical protein, conserved	PFL0130c-e1	PFL0130c-e1_815	PF3D7_1202600	PFL0130c	PF3D7_1202600	Pf3D7_12_v3	2277.t00026, MAL12P1.26, PFL0130c	Pf3D7_12_v3: 148,238 - 155,478 (-)	protein coding	Day2	Day12	62.6	1.3	41	13	88.8	1.7	Early Schizogony	Merozoite	80.4	1.6	null	null	null	null	null	null	null	null	Hour8	Hour16	0	2	null	null	null	null	null	null	null	membrane, mitochondrion	null	null	null	0	0	0		FALSE
hypothetical protein, conserved	PFI1640c_4o4	PFI1640c_4o4_806	PF3D7_0933900	PFI1640c	PF3D7_0933900	Pf3D7_09_v3	PFI1640c	Pf3D7_09_v3: 1,338,175 - 1,339,295 (-)	protein coding	Day1	Day8	93.2	1.8	9	34	85.9	1.5	Early Trophozoite	Merozoite	83.8	2.3	null	null	null	null	null	null	null	null	Hour8	Hour48	0	3.2	null	null	null	null	null	ATP binding, DNA-directed DNA polymerase activity, RNA binding, aspartic-type endopeptidase activity, magnesium ion binding, nucleotidyltransferase activity, peptidase activity, ribonuclease H activity, zinc ion binding	DNA integration, DNA recombination, proteolysis, transposition	cytoplasm, nucleus	null	null	null	26	18	8		TRUE
hypothetical protein, conserved	PFC0670c_1o1	PFC0670c_1o1_622	PF3D7_0315400	PFC0670c	PF3D7_0315400	Pf3D7_03_v3	MAL3P5.18, PFC0670c	Pf3D7_03_v3: 630,611 - 631,381 (-)	protein coding	Day2	Day12	84.1	2	32	10	95.3	6.3	Early Schizogony	Merozoite	93.3	4.6	null	null	null	null	null	null	null	null	Hour32	Hour16	0	6.2	null	null	null	null	null	null	null	apicoplast	null	null	null	15	13	2		FALSE
hypothetical protein, conserved	PFI1755c_2o2	PFI1755c_2o2_810	PF3D7_0936300	PFI1755c	PF3D7_0936300	Pf3D7_09_v3	PFI1755c	Pf3D7_09_v3: 1,436,687 - 1,437,981 (-)	protein coding	Day3	Day12	99.9	5.8	6	31	98.8	7.9	Early Ring	Late Trophozoite	99.9	33.4	null	null	null	null	null	null	null	null	Hour8	Hour48	0	50.9	null	null	null	null	null	null	null	null	null	null	null	14	13	1		FALSE
hypothetical protein, conserved	PF13_0154_1o3	PF13_0154_1o3_397	PF3D7_1328300	PF13_0154	PF3D7_1328300	Pf3D7_13_v3	PF13_0154	Pf3D7_13_v3: 1,196,229 - 1,197,509 (-)	protein coding	Day2	Day12	83.7	1.7	36	10	97.3	5.1	Late Schizogony	Merozoite	89.7	3.5	null	null	null	null	null	null	null	null	Hour48	Hour16	0	12.1	null	null	null	null	null	null	null	membrane	null	null	null	9	8	1		FALSE
hypothetical protein, conserved	PFL0615w_1o1	PFL0615w_1o1_832	PF3D7_1212400	PFL0615w	PF3D7_1212400	Pf3D7_12_v3	2277.t00124, MAL12P1.123, PFL0615w	Pf3D7_12_v3: 549,888 - 550,910 (+)	protein coding	Day12	Day3	80.4	1.8	31	4	64.8	1.6	Late Trophozoite	Early Ring	54.8	2.1	null	null	null	null	null	null	null	null	Hour32	Hour16	0	13.9	null	null	null	null	null	null	null	apicoplast, membrane	protein binding	null	null	7	7	0		FALSE
hypothetical protein, conserved	PFC0545c_1o2	PFC0545c_1o2_616	PF3D7_0313000	PFC0545c	PF3D7_0313000	Pf3D7_03_v3	MAL3P4.29, PFC0545c	Pf3D7_03_v3: 537,621 - 538,804 (-)	protein coding	Day6	Day3	9.3	1.7	7	24	78.6	1.9	Early Ring	Early Schizogony	24.6	1.4	null	null	null	null	null	null	null	null	Hour8	Hour16	0	4.5	null	null	null	null	null	DNA binding, DNA-directed RNA polymerase activity, protein dimerization activity, transferase activity	transcription, DNA-dependent	apicoplast	null	null	null	7	5	2		FALSE
hypothetical protein, conserved	PF14_0099_1o7	PF14_0099_1o7_437	PF3D7_1410100	PF14_0099	PF3D7_1410100	Pf3D7_14_v3	PF14_0099	Pf3D7_14_v3: 396,010 - 397,967 (+)	protein coding	Day12	Day2	82	2.1	6	32	88.5	2.1	Merozoite	Late Trophozoite	26.4	1.4	null	null	null	null	null	null	null	null	Hour8	Hour16	0	3.6	null	null	null	null	null	null	null	membrane	null	null	null	3	2	1		FALSE
hypothetical protein, conserved	PFC0095c_1o1	PFC0095c_1o1_599	PF3D7_0301900	PFC0095c	PF3D7_0301900	Pf3D7_03_v3	MAL3P8.17, PFC0095c	Pf3D7_03_v3: 105,913 - 107,109 (-)	protein coding	Day8	Day12	3.8	1.4	22	7	63.2	1.9	Late Trophozoite	Merozoite	5.9	1.2	null	null	null	null	null	null	null	null	Hour32	Hour16	0	31.3	null	null	null	null	null	ATP binding	null	cytoplasm	null	null	null	10	8	2		FALSE
hypothetical protein, conserved	PFD0345c_1o1	PFD0345c_1o1_650	PF3D7_0407000	PFD0345c	PF3D7_0407000	Pf3D7_04_v3	MAL4P2.06, PFD0345c	Pf3D7_04_v3: 360,547 - 361,764 (-)	protein coding	Day12	Day2	20.5	2.1	6	32	77.3	4.6	Late Ring	Early Schizogony	17.6	1.3	null	null	null	null	null	null	null	null	Hour8	Hour48	0	4.6	null	null	null	null	null	nucleotide binding	null	null	null	null	null	0	0	0		FALSE
hypothetical protein, conserved	PFE0515w_1o1	PFE0515w_1o1_690	PF3D7_0510400	PFE0515w	PF3D7_0510400	Pf3D7_05_v3	MAL5P1.105, PFE0515w	Pf3D7_05_v3: 444,260 - 445,579 (+)	protein coding	Day1	Day6	20.5	1.6	10	33	79.3	2.7	Early Ring	Early Schizogony	44.5	1.8	null	null	null	null	null	null	null	null	Hour8	Hour48	0	6.4	null	null	null	null	null	null	null	cytoplasm	null	null	cytoplasm	0	0	0		FALSE
hypothetical protein, conserved	PFC0835c_3o3	PFC0835c_3o3_630	PF3D7_0318900	PFC0835c	PF3D7_0318900	Pf3D7_03_v3	MAL3P6.26, PFC0835c	Pf3D7_03_v3: 791,840 - 793,481 (-)	protein coding	Day3	Day8	29.3	1.3	28	1	92	1.9	Late Trophozoite	Merozoite	66.1	2.8	null	null	null	null	null	null	null	null	Hour32	Hour16	0	3.4	null	null	null	null	null	null	null	integral to membrane, membrane	null	null	null	1	1	0		FALSE
hypothetical protein, conserved	PFE0110w_2o2	PFE0110w_2o2_678	PF3D7_0502200	PFE0110w	PF3D7_0502200	Pf3D7_05_v3	MAL5P1.23, PFE0110w	Pf3D7_05_v3: 104,256 - 105,737 (+)	protein coding	Day12	Day6	41.1	1.5	22	1	85.3	1.6	Late Trophozoite	Merozoite	55.7	2	null	null	null	null	null	null	null	null	Hour40	Hour16	0	2	null	null	null	null	null	null	null	integral to membrane, mitochondrial inner membrane, mitochondrion	null	null	integral to membrane	0	0	0		FALSE
hypothetical protein, conserved	PF08_0021_1o1	PF08_0021_1o1_198	PF3D7_0826300	PF08_0021	PF3D7_0826300	Pf3D7_08_v3	PF08_0021	Pf3D7_08_v3: 1,146,167 - 1,147,504 (+)	protein coding	Day12	Day8	70.2	1.5	32	8	76.7	2.5	Late Trophozoite	Early Ring	57.4	2.2	null	null	null	null	null	null	null	null	Hour32	Hour16	0	12.7	null	null	null	null	null	null	null	null	protein binding	null	null	10	8	2		FALSE
hypothetical protein, conserved	PFE1130w_1o1	PFE1130w_1o1_713	PF3D7_0522600	PFE1130w	PF3D7_0522600	Pf3D7_05_v3	MAL5P1.226, PFE1130w	Pf3D7_05_v3: 940,249 - 941,700 (+)	protein coding	Day2	Day12	67.8	2.3	38	22	98.3	20.5	Late Schizogony	Early Ring	91.4	7.5	null	null	null	null	null	null	null	null	Hour48	Hour16	0	71.2	null	null	null	null	null	null	null	integral to membrane, membrane	null	null	null	0	0	0		FALSE
hypothetical protein, conserved	PFL1610c_1o4	PFL1610c_1o4_864	PF3D7_1233400	PFL1610c	PF3D7_1233400	Pf3D7_12_v3	2277.t00322, MAL12P1.321, PFL1610c	Pf3D7_12_v3: 1,380,094 - 1,382,378 (-)	protein coding	Day8	Day2	91	1.3	5	37	81.3	3.2	Early Ring	Late Schizogony	91.1	3	null	null	null	null	null	null	null	null	Hour8	Hour40	0	2.7	null	null	null	null	null	null	null	cell surface, extracellular region	null	null	null	1	1	0		FALSE
hypothetical protein, conserved	MAL8P1.84_3o5	MAL8P1.84_3o5_153	PF3D7_0815500	MAL8P1.84	PF3D7_0815500	Pf3D7_08_v3	MAL8P1.84	Pf3D7_08_v3: 727,662 - 729,728 (+)	protein coding	Day2	Day1	27.9	2	33	17	90.2	4.8	Early Schizogony	Early Ring	48.6	2.4	null	null	null	null	null	null	null	null	Hour48	Hour16	0	28.1	null	null	null	null	null	null	null	cytoplasm	null	null	null	15	11	4		FALSE
hypothetical protein, conserved	MAL13P1.156_1o1	MAL13P1.156_1o1_61	PF3D7_1329700	MAL13P1.156	PF3D7_1329700	Pf3D7_13_v3	MAL13P1.156	Pf3D7_13_v3: 1,261,345 - 1,262,943 (-)	protein coding	Day8	Day12	72.2	2.6	41	24	88.1	12.8	Late Schizogony	Early Trophozoite	42.2	2.4	null	null	null	null	null	null	null	null	Hour40	Hour16	0	9.7	null	null	null	null	null	GTP binding, GTPase activity, translation initiation factor activity	translational initiation	cytoplasm, intracellular	null	null	null	1	1	0		FALSE
hypothetical protein, conserved	MAL7P1.153_2o2	MAL7P1.153_2o2_108	PF3D7_0728200	MAL7P1.153	PF3D7_0728200	Pf3D7_07_v3	MAL7P1.153	Pf3D7_07_v3: 1,211,657 - 1,213,517 (+)	protein coding	Day8	Day1	76.2	1.8	46	22	73.5	1.4	Late Schizogony	Late Ring	64.2	1.5	null	null	null	null	null	null	null	null	Hour40	Hour16	0	10.5	null	null	null	null	null	protein binding	null	null	null	null	null	1	1	0		FALSE
hypothetical protein, conserved	MAL8P1.14_1o1	MAL8P1.14_1o1_131	PF3D7_0828400	MAL8P1.14	PF3D7_0828400	Pf3D7_08_v3	MAL8P1.14	Pf3D7_08_v3: 1,224,094 - 1,225,863 (-)	protein coding	Day2	Day8	42.8	1.7	31	11	68.8	2.1	Late Trophozoite	Early Ring	63.7	1.4	null	null	null	null	null	null	null	null	Hour40	Hour16	0	24.3	null	null	null	null	null	null	protein insertion into membrane	integral to membrane	null	protein insertion into membrane	integral to membrane	1	1	0		FALSE
hypothetical protein, conserved	PFC0815c_1o17	PFC0815c_1o17_629	PF3D7_0318400	PFC0815c	PF3D7_0318400	Pf3D7_03_v3	MAL3P6.22, PFC0815c	Pf3D7_03_v3: 761,693 - 765,439 (-)	protein coding	Day12	Day6	36.4	2.1	46	40	30	1.2	Late Ring	Late Trophozoite	23.8	1.5	null	null	null	null	null	null	null	null	Hour32	Hour16	0	5.4	null	null	null	null	null	ATP binding, actin binding	null	cytoplasm, cytoskeleton	null	null	null	9	5	4		FALSE
hypothetical protein, conserved	PFF0785w_1o5	PFF0785w_1o5_728	PF3D7_0616200	PFF0785w	PF3D7_0616200	Pf3D7_06_v3	2270.t00050, MAL6P1.264, PFF0785w	Pf3D7_06_v3: 674,118 - 676,375 (+)	protein coding	Day2	Day1	72.9	1.7	null	null	null	null	Late Schizogony	Early Ring	75.3	2.2	null	null	null	null	null	null	null	null	Hour48	Hour16	0	15.1	null	null	null	null	null	null	null	null	null	null	null	15	11	4		FALSE
hypothetical protein, conserved	PFI1015w_1o1	PFI1015w_1o1_794	PF3D7_0920700	PFI1015w	PF3D7_0920700	Pf3D7_09_v3	PFI1015w	Pf3D7_09_v3: 849,515 - 851,296 (+)	protein coding	Day3	Day1	43.1	1.5	42	26	95.5	8.5	Late Schizogony	Early Trophozoite	63.3	2.1	null	null	null	null	null	null	null	null	Hour48	Hour16	0	10.5	null	null	null	null	null	null	lipid transport	cytoplasm, endoplasmic reticulum, endoplasmic reticulum membrane, microsome	null	null	null	3	1	2		FALSE
hypothetical protein, conserved	PF13_0093_3o3	PF13_0093_3o3_390	PF3D7_1316700	PF13_0093	PF3D7_1316700	Pf3D7_13_v3	PF13_0093	Pf3D7_13_v3: 695,732 - 697,985 (+)	protein coding	Day8	Day2	67.8	4.2	1	11	34.9	1.3	Merozoite	Early Trophozoite	32.1	1.7	null	null	null	null	null	null	null	null	Hour40	Hour16	0	7.5	null	null	null	null	null	nucleotide binding	null	null	null	null	null	0	0	0		FALSE
hypothetical protein, conserved	PFE0190c_2o2	PFE0190c_2o2_681	PF3D7_0503900	PFE0190c	PF3D7_0503900	Pf3D7_05_v3	MAL5P1.39, PFE0190c	Pf3D7_05_v3: 153,889 - 156,057 (-)	protein coding	Day2	Day8	27.3	1.6	13	42	77.6	1.6	Late Ring	Early Ring	41.6	1.9	null	null	null	null	null	null	null	null	Hour32	Hour16	0	5.7	null	null	null	null	null	null	null	null	null	null	null	0	0	0		FALSE
hypothetical protein, conserved	MAL13P1.320_1o13	MAL13P1.320_1o13_85	PF3D7_1363800	MAL13P1.320	PF3D7_1363800	Pf3D7_13_v3	MAL13P1.320	Pf3D7_13_v3: 2,556,025 - 2,559,547 (+)	protein coding	Day8	Day2	50.7	1.8	30	48	40.9	1.3	Merozoite	Early Ring	45.4	1.6	null	null	null	null	null	null	null	null	Hour40	Hour16	0	4	null	null	null	null	null	null	null	null	null	null	null	0	0	0		FALSE
hypothetical protein, conserved	PFL2135c_1o1	PFL2135c_1o1_877	PF3D7_1244500	PFL2135c	PF3D7_1244500	Pf3D7_12_v3	2277.t00427, MAL12P1.425, PFL2135c	Pf3D7_12_v3: 1,864,229 - 1,866,661 (-)	protein coding	Day8	Day1	30	1.4	44	35	34.1	1.4	Late Ring	Early Trophozoite	27.4	1.3	null	null	null	null	null	null	null	null	Hour8	Hour32	0	6.2	null	null	null	null	null	null	null	membrane	null	null	null	0	0	0		FALSE
hypothetical protein, conserved	PFF0375c_1o5	PFF0375c_1o5_725	PF3D7_0607600	PFF0375c	PF3D7_0607600	Pf3D7_06_v3	2270.t00237, MAL6P1.79, PFF0375c	Pf3D7_06_v3: 313,856 - 316,882 (-)	protein coding	Day2	Day1	62.9	2.3	null	null	null	null	Early Schizogony	Early Ring	61.9	2.6	null	null	null	null	null	null	null	null	Hour48	Hour16	0	13	null	null	null	null	null	ATP binding, actin binding, calmodulin binding, motor activity	null	cytoplasm, myosin complex	null	null	null	7	6	1		FALSE
hypothetical protein, conserved	PFL1055c_1o1	PFL1055c_1o1_846	PF3D7_1221900	PFL1055c	PF3D7_1221900	Pf3D7_12_v3	2277.t00211, MAL12P1.211, PFL1055c	Pf3D7_12_v3: 872,361 - 874,940 (-)	protein coding	Day1	Day8	31.9	1.8	5	31	95.7	12.1	Early Ring	Early Schizogony	82.9	4.6	null	null	null	null	null	null	null	null	Hour8	Hour32	0	16.3	null	null	null	null	null	hydrolase activity, triglyceride lipase activity	lipid catabolic process	extracellular region	null	null	null	7	6	1		FALSE
hypothetical protein, conserved	PF13_0274_1o3	PF13_0274_1o3_417	PF3D7_1352800	PF13_0274	PF3D7_1352800	Pf3D7_13_v3	PF13_0274	Pf3D7_13_v3: 2,110,352 - 2,113,356 (+)	protein coding	Day6	Day3	30	1.2	17	1	76.9	1.4	Late Trophozoite	Late Schizogony	34.5	1.6	null	null	null	null	null	null	null	null	Hour24	Hour0	0	1.6	null	null	null	null	null	null	null	null	null	null	null	15	12	3		FALSE
hypothetical protein, conserved	MAL8P1.143_14o15	MAL8P1.143_14o15_133	NOT FOUND	MAL8P1.143																												NA	NA												2	0	2		FALSE
hypothetical protein, conserved	MAL8P1.18_2o2	MAL8P1.18_2o2_136	PF3D7_0827600	MAL8P1.18	PF3D7_0827600	Pf3D7_08_v3	MAL8P1.18	Pf3D7_08_v3: 1,187,623 - 1,192,925 (-)	protein coding	Day2	Day3	64.7	1.3	28	10	75.4	2.4	Early Schizogony	Early Ring	57.6	1.7	null	null	null	null	null	null	null	null	Hour32	Hour16	0	3.9	null	null	null	null	null	null	null	null	null	null	null	26	17	9		FALSE
hypothetical protein, conserved	PFA0175w_2o7	PFA0175w_2o7_539	PF3D7_0103500	PFA0175w	PF3D7_0103500	Pf3D7_01_v3	MAL1P1.21, PFA0175w	Pf3D7_01_v3: 154,176 - 160,426 (+)	protein coding	Day2	Day1	43.2	1.3	25	48	34.6	1.4	Late Trophozoite	Early Ring	41.8	1.6	null	null	null	null	null	null	null	null	Hour32	Hour16	0	8.1	null	null	null	null	null	structural molecule activity	phosphate ion transport	cytoplasm, extracellular region	null	null	null	2	1	1		FALSE
hypothetical protein, conserved	PFF0920c_12o14	PFF0920c_12o14_734	PF3D7_0619000.1	PFF0920c	PF3D7_0619000.1	Pf3D7_06_v3	2270.t00077, MAL6P1.237, PFF0920c	Pf3D7_06_v3: 788,707 - 796,025 (-)	protein coding	Day8	Day3	38.8	1.3	25	1	94.3	2	Early Ring	Merozoite	65.9	1.6	null	null	null	null	null	null	null	null	Hour24	Hour0	0	2.6	null	null	null	null	null	extracellular matrix structural constituent	cell adhesion, phosphate ion transport	collagen, cytoplasm, extracellular region	null	null	null	0	0	0		FALSE
hypothetical protein, conserved	PFC0085ce2s1	PFC0085ce2s1_598	PF3D7_0301700	PFC0085c	PF3D7_0301700	Pf3D7_03_v3	MAL3P8.15, PFC0085c	Pf3D7_03_v3: 96,568 - 97,907 (-)	protein coding	Day2	Day12	68	4.1	17	1	96.8	7.4	Early Trophozoite	Late Schizogony	90.3	2.7	null	null	null	null	null	null	null	null	Hour24	Hour8	0	4.2	null	null	null	null	null	nucleotide binding	null	cytoplasm	null	null	null	3	3	0		FALSE
hypothetical protein, conserved	PFE0380ce1s1	PFE0380ce1s1_685	PF3D7_0507700	PFE0380c	PF3D7_0507700	Pf3D7_05_v3	MAL5P1.78, PFE0380c	Pf3D7_05_v3: 316,766 - 318,361 (-)	protein coding	Day8	Day12	80.5	2.1	27	1	90.1	2	Late Trophozoite	Late Schizogony	64.7	1.8	null	null	null	null	null	null	null	null	Hour24	Hour0	0	2.1	null	null	null	null	null	ATPase activity	ER-associated protein catabolic process, regulation of cell cycle process	endoplasmic reticulum	protein binding	null	null	0	0	0		FALSE
hypothetical protein, conserved	PFB0640c-e1s2	PFB0640c-e1s2_587	PF3D7_0214100	PFB0640c	PF3D7_0214100	Pf3D7_02_v3	PF02_0132, PFB0640c	Pf3D7_02_v3: 568,529 - 573,315 (-)	protein coding	Day1	Day6	55.2	1.3	45	21	97.3	2.7	Merozoite	Early Trophozoite	89.3	1.7	null	null	null	null	null	null	null	null	Hour8	Hour24	0	2.2	null	null	null	null	null	null	ER to Golgi vesicle-mediated transport, translocation of peptides or proteins into host cell cytoplasm	COPII vesicle coat, ER to Golgi transport vesicle, Maurer's cleft, host cell cytoplasm	protein binding	null	null	0	0	0		FALSE
hypothetical protein, conserved	PFA0585w_1o1	PFA0585w_1o1_553	PF3D7_0112100	PFA0585w	PF3D7_0112100	Pf3D7_01_v3	MAL1P3.02, PFA0585w	Pf3D7_01_v3: 454,847 - 455,338 (+)	protein coding	Day12	Day2	7.2	1.5	6	31	38.5	2	Late Ring	Early Trophozoite	3.5	1.5	null	null	null	null	null	null	null	null	Hour0	Hour24	0	4.6	null	null	null	null	null	null	null	null	null	null	null	0	0	0		FALSE
hypothetical protein, conserved	PFI0995w_1o4	PFI0995w_1o4_792	PF3D7_0920300	PFI0995w	PF3D7_0920300	Pf3D7_09_v3	PFI0995w	Pf3D7_09_v3: 831,669 - 832,648 (+)	protein coding	Day8	Day2	80.4	2.9	null	null	null	null	Early Schizogony	Early Ring	15.7	1.4	null	null	null	null	null	null	null	null	Hour32	Hour16	0	7.2	null	null	null	null	null	null	null	cytoplasm	null	null	null	0	0	0		FALSE
hypothetical protein, conserved	PF13_0029_1o1	PF13_0029_1o1_379	PF3D7_1305700	PF13_0029	PF3D7_1305700	Pf3D7_13_v3	PF13_0029	Pf3D7_13_v3: 277,139 - 277,729 (+)	protein coding	Day1	Day3	93.6	2	10	36	43.7	1.9	Merozoite	Late Schizogony	81.3	2.3	null	null	null	null	null	null	null	null	Hour24	Hour16	0	12.5	null	null	null	null	null	null	null	null	null	null	null	1	1	0		FALSE
hypothetical protein, conserved	PFC0270w_5o5	PFC0270w_5o5_610	PF3D7_0306200	PFC0270w	PF3D7_0306200	Pf3D7_03_v3	MAL3P2.23, PFC0270w	Pf3D7_03_v3: 292,943 - 294,548 (+)	protein coding	Day12	Day2	65	2.4	14	1	77.6	2.7	Late Trophozoite	Late Schizogony	31.9	1.7	null	null	null	null	null	null	null	null	Hour24	Hour16	0	8.3	null	null	null	null	null	ATPase activator activity, chaperone binding	null	cytoplasm	ATPase activator activity, chaperone binding	null	cytoplasm	2	1	1		FALSE
hypothetical protein, conserved	MAL13P1.329_1o3	MAL13P1.329_1o3_89	PF3D7_1365700	MAL13P1.329	PF3D7_1365700	Pf3D7_13_v3	MAL13P1.329	Pf3D7_13_v3: 2,624,553 - 2,626,098 (-)	protein coding	Day12	Day3	69.7	2	40	26	87.2	2.2	Late Schizogony	Early Trophozoite	76.1	1.7	null	null	null	null	null	null	null	null	Hour48	Hour16	0	3.1	null	null	null	null	null	null	null	integral to membrane, membrane, plasma membrane	null	null	null	0	0	0		FALSE
hypothetical protein, conserved	PFL1740w_1o1	PFL1740w_1o1_868	PF3D7_1236000	PFL1740w	PF3D7_1236000	Pf3D7_12_v3	2277.t00348, MAL12P1.346, PFL1740w	Pf3D7_12_v3: 1,502,836 - 1,504,068 (+)	protein coding	Day2	Day12	74.1	1.7	28	6	81.9	2	Late Trophozoite	Early Ring	84.7	2.5	null	null	null	null	null	null	null	null	Hour32	Hour16	0	2.3	null	null	null	null	null	null	intracellular protein transport	Golgi apparatus, apicoplast, integral to membrane	null	intracellular protein transport	membrane	0	0	0		FALSE
hypothetical protein, conserved	PFF1230c_1o1	PFF1230c_1o1_745	PF3D7_0625400	PFF1230c	PF3D7_0625400	Pf3D7_06_v3	2270.t00141, MAL6P1.174, PFF1230c	Pf3D7_06_v3: 1,032,536 - 1,033,774 (-)	protein coding	null	null	null	null	43	28	97.8	14	null	null	null	null	null	null	null	null	null	null	null	null	Hour8	Hour32	0	12.5	null	null	null	null	null	ATP binding	null	cytoplasm	null	null	null	0	0	0		FALSE
hypothetical protein, conserved	MAL8P1.56_1o3	MAL8P1.56_1o3_147	PF3D7_0820600	MAL8P1.56	PF3D7_0820600	Pf3D7_08_v3	MAL8P1.56	Pf3D7_08_v3: 929,145 - 930,861 (+)	protein coding	Day12	Day6	55.2	1.4	35	21	42.1	1.9	Late Ring	Early Ring	45.9	1.4	null	null	null	null	null	null	null	null	Hour48	Hour16	0	43.1	null	null	null	null	null	null	null	membrane	null	null	null	2	1	1		FALSE
hypothetical protein, conserved	MAL8P1.4_2o2	MAL8P1.4_2o2_145	PF3D7_0830600	MAL8P1.4	PF3D7_0830600	Pf3D7_08_v3	MAL8P1.4	Pf3D7_08_v3: 1,303,323 - 1,304,813 (+)	protein coding	Day3	Day2	36	2.1	5	28	98.3	26.9	Early Ring	Early Schizogony	77.4	6.8	null	null	null	null	null	null	null	null	Hour0	Hour48	0	23.5	null	null	null	null	null	null	null	null	null	null	null	2	2	0		FALSE
hypothetical protein, conserved	MAL8P1.84_1o5	MAL8P1.84_1o5_152	PF3D7_0815500	MAL8P1.84	PF3D7_0815500	Pf3D7_08_v3	MAL8P1.84	Pf3D7_08_v3: 727,662 - 729,728 (+)	protein coding	Day2	Day1	27.9	2	33	17	90.2	4.8	Early Schizogony	Early Ring	48.6	2.4	null	null	null	null	null	null	null	null	Hour48	Hour16	0	28.1	null	null	null	null	null	null	null	cytoplasm	null	null	null	1	1	0		FALSE
hypothetical protein, conserved	MAL13P1.75_4o4	MAL13P1.75_4o4_96	PF3D7_1314700	MAL13P1.75	PF3D7_1314700	Pf3D7_13_v3	MAL13P1.75	Pf3D7_13_v3: 626,481 - 628,675 (-)	protein coding	Day6	Day8	43.9	1.4	28	4	74.8	2.5	Early Trophozoite	Early Ring	46.2	1.4	null	null	null	null	null	null	null	null	Hour24	Hour16	0	2.2	null	null	null	null	null	null	null	apicoplast	null	null	null	0	0	0		FALSE
hypothetical protein, conserved	PFL0600w_1o1	PFL0600w_1o1_831	PF3D7_1212100	PFL0600w	PF3D7_1212100	Pf3D7_12_v3	2277.t00121, MAL12P1.120, PFL0600w	Pf3D7_12_v3: 536,951 - 538,627 (+)	protein coding	Day12	Day6	46.3	1.4	28	1	97.1	1.9	Early Trophozoite	Early Ring	24.6	1.4	null	null	null	null	null	null	null	null	Hour40	Hour16	0	2.5	null	null	null	null	null	GTP binding, GTPase activity, translation initiation factor activity	translation, translational initiation	apicoplast, cytoplasm, intracellular, membrane	null	null	null	6	5	1		FALSE
hypothetical protein, conserved	PFE1075c_1o1	PFE1075c_1o1_704	PF3D7_0521400	PFE1075c	PF3D7_0521400	Pf3D7_05_v3	MAL5P1.215, PFE1075c	Pf3D7_05_v3: 875,873 - 877,561 (-)	protein coding	Day2	Day8	12.6	1.5	null	null	null	null	Early Trophozoite	Merozoite	28	1.7	null	null	null	null	null	null	null	null	Hour24	Hour16	0	5.6	null	null	null	null	null	exonuclease activity, nucleic acid binding	mRNA processing, rRNA processing, regulation of transcription, DNA-dependent, transcription termination, DNA-dependent, transcription, DNA-dependent	apicoplast, intracellular, nucleus	null	null	null	7	5	2		FALSE
hypothetical protein, conserved	MAL13P1.121_1o4	MAL13P1.121_1o4_55	PF3D7_1322000	MAL13P1.121	PF3D7_1322000	Pf3D7_13_v3	MAL13P1.121	Pf3D7_13_v3: 916,360 - 918,594 (+)	protein coding	Day8	Day1	85.3	2	32	14	92	5.4	Early Schizogony	Early Ring	92	4	null	null	null	null	null	null	null	null	Hour32	Hour16	0	36.2	null	null	null	null	3.6.1.6 (Nucleoside-diphosphatase)	hydrolase activity	null	endoplasmic reticulum lumen, membrane	hydrolase activity	null	null	0	0	0		FALSE
hypothetical protein, conserved	PFC0570c_5o6	PFC0570c_5o6_618	PF3D7_0313600	PFC0570c	PF3D7_0313600	Pf3D7_03_v3	MAL3P4.1, PFC0570c	Pf3D7_03_v3: 552,001 - 554,621 (-)	protein coding	Day8	Day12	73.5	2.2	28	3	60.1	1.7	Early Trophozoite	Early Ring	43.6	1.8	null	null	null	null	null	null	null	null	Hour40	Hour16	0	11	null	null	null	null	null	ATP binding, protein binding	null	cytoplasm	null	null	null	2	1	1		FALSE
hypothetical protein, conserved	PFE0125w_1o1	PFE0125w_1o1_680	PF3D7_0502500	PFE0125w	PF3D7_0502500	Pf3D7_05_v3	MAL5P1.26, PFE0125w	Pf3D7_05_v3: 114,149 - 115,933 (+)	protein coding	Day6	Day1	67.9	1.7	1	25	64.5	1.6	Merozoite	Late Ring	65.1	2.6	null	null	null	null	null	null	null	null	Hour8	Hour16	0	10.2	null	null	null	null	null	null	attachment of GPI anchor to protein	null	null	null	null	1	1	0		FALSE
hypothetical protein, conserved	PF13_0245_1o1	PF13_0245_1o1_412	PF3D7_1346500	PF13_0245	PF3D7_1346500	Pf3D7_13_v3	PF13_0245	Pf3D7_13_v3: 1,871,922 - 1,873,709 (+)	protein coding	Day1	Day8	36.7	1.6	24	36	86.5	1.5	Early Ring	Late Schizogony	74.3	3.1	null	null	null	null	null	null	null	null	Hour8	Hour48	0	9.5	null	null	null	null	null	null	null	null	null	null	null	4	2	2		FALSE
hypothetical protein, conserved	PF13_0192_2o2	PF13_0192_2o2_406	PF3D7_1334500	PF13_0192	PF3D7_1334500	Pf3D7_13_v3	PF13_0192	Pf3D7_13_v3: 1,405,731 - 1,407,929 (-)	protein coding	Day2	Day12	29.6	2	23	8	84.3	2.5	Early Trophozoite	Early Ring	71.8	3.4	null	null	null	null	null	null	null	null	Hour24	Hour16	0	10.3	null	null	null	null	null	null	null	membrane, nucleus	null	null	null	0	0	0		FALSE
hypothetical protein, conserved	PFC0575w_5o5	PFC0575w_5o5_619	PF3D7_0313800	PFC0575w	PF3D7_0313800	Pf3D7_03_v3	MAL3P5.1, PFC0575w, PFC0575w:exon:7	Pf3D7_03_v3: 559,334 - 562,253 (+)	protein coding	Day2	Day8	21	1.7	26	8	73.3	2.9	Late Trophozoite	Early Ring	37.9	1.5	null	null	null	null	null	null	null	null	Hour32	Hour16	0	18.2	null	null	null	null	null	null	null	apicoplast	null	null	null	0	0	0		FALSE
hypothetical protein, conserved	PFB0170w_1o1	PFB0170w_1o1_567	PF3D7_0203600	PFB0170w	PF3D7_0203600	Pf3D7_02_v3	PF02_0033, PFB0170w	Pf3D7_02_v3: 166,144 - 168,051 (+)	protein coding	Day2	Day1	31.9	1.7	33	11	54.8	2.5	Late Trophozoite	Merozoite	45	1.7	null	null	null	null	null	null	null	null	Hour32	Hour16	0	16.4	null	null	null	null	null	null	null	nucleus	null	null	null	0	0	0		FALSE
hypothetical protein, conserved	PFD0170c_1o2	PFD0170c_1o2_641	PF3D7_0403600	PFD0170c	PF3D7_0403600	Pf3D7_04_v3	MAL4P1.34, PFD0170c	Pf3D7_04_v3: 197,846 - 201,208 (-)	protein coding	Day2	Day1	69.4	1.8	31	11	85.8	3.5	Early Schizogony	Early Ring	73.5	4.1	null	null	null	null	null	null	null	null	Hour32	Hour16	0	30.3	null	null	null	null	null	null	null	cytoplasm, membrane	null	null	null	2	1	1		FALSE
hypothetical protein, conserved	PF13_0290_1o1	PF13_0290_1o1_421	PF3D7_1354900	PF13_0290	PF3D7_1354900	Pf3D7_13_v3	PF13_0290	Pf3D7_13_v3: 2,184,037 - 2,185,950 (+)	protein coding	Day2	Day6	25.9	1.5	27	46	83.6	1.5	Late Ring	Merozoite	42.6	1.6	null	null	null	null	null	null	null	null	Hour8	Hour32	0	3.1	null	null	null	null	null	null	null	apicoplast, integral to membrane, membrane	null	null	null	12	10	2		FALSE
hypothetical protein, conserved	PFD0170c_2o2	PFD0170c_2o2_642	PF3D7_0403600	PFD0170c	PF3D7_0403600	Pf3D7_04_v3	MAL4P1.34, PFD0170c	Pf3D7_04_v3: 197,846 - 201,208 (-)	protein coding	Day2	Day1	69.4	1.8	31	11	85.8	3.5	Early Schizogony	Early Ring	73.5	4.1	null	null	null	null	null	null	null	null	Hour32	Hour16	0	30.3	null	null	null	null	null	null	null	cytoplasm, membrane	null	null	null	4	4	0		FALSE
hypothetical protein, conserved	PFL2015w_1o1	PFL2015w_1o1_873	PF3D7_1241900	PFL2015w	PF3D7_1241900	Pf3D7_12_v3	2277.t00403, MAL12P1.401, PFL2015w	Pf3D7_12_v3: 1,784,380 - 1,786,410 (+)	protein coding	Day8	Day1	44.2	1.6	null	null	null	null	Early Ring	Late Schizogony	57.5	1.6	null	null	null	null	null	null	null	null	Hour0	Hour48	0	2.9	null	null	null	null	null	null	null	apicoplast, membrane	protein binding	null	null	5	3	2		FALSE
hypothetical protein, conserved	PF07_0108_1o2	PF07_0108_1o2_188	PF3D7_0726600	PF07_0108	PF3D7_0726600	Pf3D7_07_v3	PF07_0108	Pf3D7_07_v3: 1,140,479 - 1,142,754 (+)	protein coding	Day8	Day1	44.3	1.3	30	10	48.2	2	Late Schizogony	Early Ring	52.6	1.9	null	null	null	null	null	null	null	null	Hour32	Hour16	0	16.7	null	null	null	null	null	null	null	cytoplasm	null	null	null	23	16	7		FALSE
hypothetical protein, conserved	PF13_0091_1o1	PF13_0091_1o1_389	PF3D7_1316500	PF13_0091	PF3D7_1316500	Pf3D7_13_v3	PF13_0091	Pf3D7_13_v3: 685,951 - 688,671 (+)	protein coding	Day1	Day12	82.4	2.1	7	36	86.9	2.1	Early Ring	Late Schizogony	86.4	2.5	null	null	null	null	null	null	null	null	Hour8	Hour40	0	3.8	null	null	null	null	null	protein binding, structural molecule activity	phosphate ion transport	cytoplasm, extracellular region	protein binding	null	null	8	7	1		FALSE
hypothetical protein, conserved	PFF1485w_2o2	PFF1485w_2o2_756	PF3D7_0630600	PFF1485w	PF3D7_0630600	Pf3D7_06_v3	2270.t00195, MAL6P1.122, PFF1485w	Pf3D7_06_v3: 1,279,820 - 1,283,246 (+)	protein coding	Day12	Day3	51.8	1.8	28	10	93	2	Early Schizogony	Early Ring	39.6	1.2	null	null	null	null	null	null	null	null	Hour48	Hour16	0	4.2	null	null	null	null	null	calcium ion binding	null	null	null	null	null	18	14	4		FALSE
hypothetical protein, conserved	PFC0750w_2o2	PFC0750w_2o2_625	PF3D7_0317100	PFC0750w	PF3D7_0317100	Pf3D7_03_v3	MAL3P6.9, PFC0750w	Pf3D7_03_v3: 686,282 - 689,482 (+)	protein coding	Day3	Day8	78.7	1.5	10	1	91.9	1.9	Merozoite	Early Ring	77.1	1.7	null	null	null	null	null	null	null	null	Hour40	Hour16	0	2.7	null	null	null	null	null	GTP binding, GTPase activity, translation initiation factor activity	attachment of GPI anchor to protein, translation, translational initiation	cytoplasm, intracellular	null	null	null	0	0	0		FALSE
hypothetical protein, conserved	PFE1485w_1o2	PFE1485w_1o2_720	PF3D7_0529800	PFE1485w	PF3D7_0529800	Pf3D7_05_v3	MAL5P1.294, PFE1485w	Pf3D7_05_v3: 1,213,533 - 1,219,376 (+)	protein coding	Day2	Day8	45.7	1.6	null	null	null	null	Late Trophozoite	Early Ring	56.6	1.8	null	null	null	null	null	null	null	null	Hour32	Hour16	0	4.5	null	null	null	null	null	ATP binding, actin binding, calmodulin binding, motor activity	null	cytoplasm, myosin complex	null	null	null	0	0	0		FALSE
hypothetical protein, conserved	MAL7P1.29_3o3	MAL7P1.29_3o3_117	PF3D7_0709900	MAL7P1.29	PF3D7_0709900	Pf3D7_07_v3	MAL7P1.29	Pf3D7_07_v3: 438,557 - 445,881 (-)	protein coding	Day8	Day1	71.1	3.1	42	22	38.3	1.4	Merozoite	Early Trophozoite	46.5	1.6	null	null	null	null	null	null	null	null	Hour48	Hour16	0	7	null	null	null	null	null	null	null	cytoplasm	null	null	null	0	0	0		FALSE
hypothetical protein, conserved	PF14_0699e2s1	PF14_0699e2s1_526	PF3D7_1473100	PF14_0699	PF3D7_1473100	Pf3D7_14_v3	PF14_0699	Pf3D7_14_v3: 2,976,211 - 2,978,117 (-)	protein coding	Day3	Day12	69.8	2	11	47	56	2.1	Late Ring	Early Schizogony	66.2	1.8	null	null	null	null	null	null	null	null	Hour32	Hour16	0	4.5	null	null	null	null	null	Rab GTPase activator activity	regulation of Rab GTPase activity	intracellular	Rab GTPase activator activity	regulation of Rab GTPase activity	intracellular	3	3	0		FALSE
hypothetical protein, conserved	PF14_0494e1s2	PF14_0494e1s2_487	PF3D7_1451900	PF14_0494	PF3D7_1451900	Pf3D7_14_v3	PF14_0494	Pf3D7_14_v3: 2,128,168 - 2,131,257 (-)	protein coding	Day1	Day12	53.3	1.9	16	35	87.5	2.4	Late Ring	Late Schizogony	47.9	1.5	null	null	null	null	null	null	null	null	Hour8	Hour48	0	3.4	null	null	null	null	null	null	ribosome biogenesis	mitochondrion, nucleus	null	ribosome biogenesis	nucleus	0	0	0		FALSE
hypothetical protein, conserved	PF11_0049e1s1	PF11_0049e1s1_300	PF3D7_1103800	PF11_0049	PF3D7_1103800	Pf3D7_11_v3	PF11_0049	Pf3D7_11_v3: 163,985 - 174,100 (+)	protein coding	Day3	Day12	67	1.6	30	10	88.7	3.6	Early Trophozoite	Early Ring	71.2	2.4	null	null	null	null	null	null	null	null	Hour32	Hour16	0	3.6	null	null	null	null	null	null	null	membrane	null	null	null	2	2	0		FALSE
hypothetical protein, conserved	PFE0575c_1o1	PFE0575c_1o1_694	PF3D7_0511600	PFE0575c	PF3D7_0511600	Pf3D7_05_v3	MAL5P1.116, PFE0575c	Pf3D7_05_v3: 517,259 - 517,885 (-)	protein coding	Day6	Day1	26.7	1.9	null	null	null	null	Early Schizogony	Early Trophozoite	57.3	3.6	null	null	null	null	null	null	null	null	Hour40	Hour16	0	56.4	null	null	null	null	null	null	null	apicoplast	null	null	null	7	6	1		FALSE
hypothetical protein, conserved	MAL13P1.24_1o1	MAL13P1.24_1o1_78	PF3D7_1304300	MAL13P1.24	PF3D7_1304300	Pf3D7_13_v3	MAL13P1.24	Pf3D7_13_v3: 231,083 - 231,724 (+)	protein coding	Day2	Day12	84.4	2	13	37	70.3	1.6	Late Ring	Early Ring	90.8	1.6	null	null	null	null	null	null	null	null	Hour40	Hour16	0	11.7	null	null	null	null	null	null	null	null	null	null	null	11	9	2		FALSE
hypothetical protein, conserved	PF13_0270_1o1	PF13_0270_1o1_416	PF3D7_1351800.1	PF13_0270	PF3D7_1351800.1	Pf3D7_13_v3	PF13_0270	Pf3D7_13_v3: 2,065,373 - 2,066,409 (+)	protein coding	Day1	Day6	53.8	1.8	44	32	92.5	5.1	Merozoite	Early Schizogony	94.8	9	null	null	null	null	null	null	null	null	Hour8	Hour48	0	4.9	null	null	null	null	null	null	null	null	null	null	null	1	1	0		FALSE
hypothetical protein, conserved	PF14_0397_3o3	PF14_0397_3o3_474	PF3D7_1441800	PF14_0397	PF3D7_1441800	Pf3D7_14_v3	PF14_0397	Pf3D7_14_v3: 1,702,609 - 1,703,809 (-)	protein coding	Day12	Day3	63.1	1.9	31	8	82.5	2.4	Late Trophozoite	Late Schizogony	34.2	1.7	null	null	null	null	null	null	null	null	Hour32	Hour16	0	8.2	null	null	null	null	null	null	protein transport	null	null	protein transport	null	9	9	0		FALSE
hypothetical protein, conserved	PFE1505w_2o2	PFE1505w_2o2_721	PF3D7_0530100	PFE1505w	PF3D7_0530100	Pf3D7_05_v3	MAL5P1.298, PFE1505w	Pf3D7_05_v3: 1,226,883 - 1,227,757 (+)	protein coding	Day12	Day3	7.1	1.9	43	24	91.4	4.6	Early Ring	Late Trophozoite	24.9	1.4	null	null	null	null	null	null	null	null	Hour40	Hour16	0	5.4	null	null	null	null	null	SNAP receptor activity, protein binding	intracellular protein transport, regulation of vesicle fusion, vesicle-mediated transport	SNARE complex	protein binding	null	null	8	6	2		FALSE
hypothetical protein, conserved	PFI0610w_2o7	PFI0610w_2o7_785	PF3D7_0912500	PFI0610w	PF3D7_0912500	Pf3D7_09_v3	PFI0610w	Pf3D7_09_v3: 556,090 - 557,958 (+)	protein coding	Day2	Day6	44.7	1.5	24	1	86.3	1.9	Late Trophozoite	Late Schizogony	53.5	1.7	null	null	null	null	null	null	null	null	Hour8	Hour40	0	3.1	null	null	null	null	null	DNA binding	regulation of transcription, DNA-dependent, transcription, DNA-dependent	nucleus	nucleic acid binding	null	null	28	17	11		TRUE
hypothetical protein, conserved	PF08_0024_1o1	PF08_0024_1o1_199	PF3D7_0825700	PF08_0024	PF3D7_0825700	Pf3D7_08_v3	PF08_0024	Pf3D7_08_v3: 1,101,887 - 1,102,804 (-)	protein coding	Day8	Day1	67.1	3.5	null	null	null	null	Merozoite	Early Trophozoite	41.5	1.7	null	null	null	null	null	null	null	null	Hour48	Hour16	0	3.9	null	null	null	null	null	null	null	null	null	null	null	17	12	5		FALSE
hypothetical protein, conserved	PFE0565w_1o1	PFE0565w_1o1_692	PF3D7_0511400	PFE0565w	PF3D7_0511400	Pf3D7_05_v3	MAL5P1.114, PFE0565w	Pf3D7_05_v3: 481,423 - 482,568 (+)	protein coding	Day12	Day8	31.2	2.2	40	1	24.9	1.2	Merozoite	Late Trophozoite	25.2	1.6	null	null	null	null	null	null	null	null	Hour32	Hour8	0	10	null	null	null	null	null	ATP binding	null	cytoplasm	null	null	null	12	10	2		FALSE
hypothetical protein, conserved	PF13_0025_1o1	PF13_0025_1o1_378	PF3D7_1305100	PF13_0025	PF3D7_1305100	Pf3D7_13_v3	PF13_0025	Pf3D7_13_v3: 252,526 - 253,788 (-)	protein coding	Day12	Day3	69.5	1.9	33	10	83.6	3.9	Late Trophozoite	Early Ring	56.6	2.7	null	null	null	null	null	null	null	null	Hour32	Hour16	0	21.5	null	null	null	null	null	null	null	apicoplast	null	null	null	1	1	0		FALSE
hypothetical protein, conserved	PFI0195c_1o1	PFI0195c_1o1_760	PF3D7_0904000	PFI0195c	PF3D7_0904000	Pf3D7_09_v3	PFI0195c	Pf3D7_09_v3: 187,342 - 188,622 (-)	protein coding	Day12	Day2	74.3	3.4	5	38	96.3	2.1	Early Ring	Late Schizogony	69.9	1.6	null	null	null	null	null	null	null	null	Hour24	Hour16	0	2.5	null	null	null	null	null	Rab GTPase activator activity	regulation of Rab GTPase activity	intracellular	Rab GTPase activator activity	regulation of Rab GTPase activity	intracellular	10	4	6		FALSE
hypothetical protein, conserved	PF13_0226_1o1	PF13_0226_1o1_411	PF3D7_1341800	PF13_0226	PF3D7_1341800	Pf3D7_13_v3	PF13_0226	Pf3D7_13_v3: 1,646,330 - 1,647,718 (-)	protein coding	Day8	Day1	77.3	4	1	7	70.5	1.6	Merozoite	Early Ring	57.3	1.9	null	null	null	null	null	null	null	null	Hour48	Hour24	0	5.8	null	null	null	null	null	nucleotide binding	null	cytoplasm	null	null	null	1	1	0		FALSE
hypothetical protein, conserved	PFL2100w_1o1	PFL2100w_1o1_875	PF3D7_1243700	PFL2100w	PF3D7_1243700	Pf3D7_12_v3	2277.t00420, MAL12P1.418, PFL2100w	Pf3D7_12_v3: 1,829,660 - 1,831,057 (+)	protein coding	Day3	Day12	86.7	2.1	null	null	null	null	Late Schizogony	Late Ring	95.9	7.8	null	null	null	null	null	null	null	null	Hour48	Hour24	0	16.7	null	null	null	null	6.3.2.19 (Ubiquitin--protein ligase)	small conjugating protein ligase activity	post-translational protein modification, regulation of protein metabolic process	null	acid-amino acid ligase activity	null	null	1	1	0		FALSE
hypothetical protein, conserved	PF08_0033_1o1	PF08_0033_1o1_201	PF3D7_0823500	PF08_0033	PF3D7_0823500	Pf3D7_08_v3	PF08_0033	Pf3D7_08_v3: 1,037,100 - 1,038,608 (-)	protein coding	Day12	Day1	62.6	1.8	1	48	32.8	1.3	Late Ring	Early Trophozoite	24.1	1.3	null	null	null	null	null	null	null	null	Hour0	Hour16	0	4.5	null	null	null	null	null	null	null	null	null	null	null	12	9	3		FALSE
hypothetical protein, conserved	PFF0975c_1o1	PFF0975c_1o1_737	PF3D7_0620000	PFF0975c	PF3D7_0620000	Pf3D7_06_v3	2270.t00091, MAL6P1.225, PFF0975c	Pf3D7_06_v3: 841,846 - 843,363 (-)	protein coding	Day12	Day1	29	1.3	9	33	68.8	1.6	Merozoite	Late Schizogony	16	1.2	null	null	null	null	null	null	null	null	Hour48	Hour8	0	4.3	null	null	null	null	null	null	attachment of GPI anchor to protein	cytoplasm	null	null	null	0	0	0		FALSE
hypothetical protein, conserved	PFD0235c_1o2	PFD0235c_1o2_645	PF3D7_0404800	PFD0235c	PF3D7_0404800	Pf3D7_04_v3	MAL4P1.46, PFD0235c	Pf3D7_04_v3: 264,305 - 266,170 (-)	protein coding	Day12	Day1	33.4	2	1	24	80.9	6.3	Merozoite	Late Trophozoite	28.3	1.5	null	null	null	null	null	null	null	null	Hour48	Hour16	0	29.8	null	null	null	null	null	null	null	membrane	null	null	null	6	4	2		FALSE
hypothetical protein, conserved	PFL1060c_1o1	PFL1060c_1o1_847	PF3D7_1222000	PFL1060c	PF3D7_1222000	Pf3D7_12_v3	2277.t00212, MAL12P1.212, PFL1060c	Pf3D7_12_v3: 876,916 - 878,625 (-)	protein coding	Day1	Day8	38.1	1.4	10	44	90.9	1.7	Merozoite	Early Ring	61.3	1.4	null	null	null	null	null	null	null	null	Hour24	Hour16	0	4.6	null	null	null	null	null	null	null	apicoplast	null	null	null	0	0	0		FALSE
hypothetical protein, conserved	PFF1250w_1o1	PFF1250w_1o1_746	PF3D7_0625800	PFF1250w	PF3D7_0625800	Pf3D7_06_v3	2270.t00145, MAL6P1.170, PFF1250w	Pf3D7_06_v3: 1,043,546 - 1,045,474 (+)	protein coding	Day12	Day6	24.2	1.5	null	null	null	null	Merozoite	Late Schizogony	69.7	2.5	null	null	null	null	null	null	null	null	Hour8	Hour16	0	3.1	null	null	null	null	null	null	null	cytoplasm	null	null	null	2	2	0		FALSE
hypothetical protein, conserved	PFL0345w_4o4	PFL0345w_4o4_821	PF3D7_1206900	PFL0345w	PF3D7_1206900	Pf3D7_12_v3	2277.t00070, MAL12P1.69, PFL0345w	Pf3D7_12_v3: 310,831 - 313,239 (+)	protein coding	Day6	Day2	10.4	1.5	26	11	33.1	1.6	Late Schizogony	Early Ring	3.9	1.3	null	null	null	null	null	null	null	null	Hour0	Hour32	0	3.2	null	null	null	null	null	ATP binding	null	membrane	null	null	null	0	0	0		FALSE
hypothetical protein, conserved	PFE1015c_1o1	PFE1015c_1o1_702	PF3D7_0520200	PFE1015c	PF3D7_0520200	Pf3D7_05_v3	MAL5P1.203, PFE1015c	Pf3D7_05_v3: 835,314 - 837,407 (-)	protein coding	Day1	Day12	13.9	1.5	21	1	73.4	2.3	Early Trophozoite	Late Schizogony	28	1.5	null	null	null	null	null	null	null	null	Hour32	Hour0	0	5.8	null	null	null	null	null	(+)-abscisic acid 8'-hydroxylase activity	null	null	null	null	null	1	1	0		FALSE
hypothetical protein, conserved	PFL0920c_1o1	PFL0920c_1o1_841	PF3D7_1218900	PFL0920c	PF3D7_1218900	Pf3D7_12_v3	2277.t00184, MAL12P1.184, PFL0920c	Pf3D7_12_v3: 740,994 - 743,147 (-)	protein coding	Day1	Day6	46.9	1.6	null	null	null	null	Early Trophozoite	Merozoite	50.5	1.8	null	null	null	null	null	null	null	null	Hour24	Hour16	0	2.8	null	null	null	null	null	null	null	cytoplasm	protein binding	null	null	0	0	0		FALSE
hypothetical protein, conserved	PF14_0274_1o1	PF14_0274_1o1_456	PF3D7_1429500	PF14_0274	PF3D7_1429500	Pf3D7_14_v3	PF14_0274	Pf3D7_14_v3: 1,164,332 - 1,166,566 (+)	protein coding	Day1	Day6	76.6	1.3	10	35	70.8	2.4	Early Ring	Early Schizogony	85.8	2.3	null	null	null	null	null	null	null	null	Hour8	Hour48	0	12.6	null	null	null	null	6.3.2.22 (Transferred entry: 6.3.1.14)	null	null	null	null	peptidyl-diphthamide biosynthetic process from peptidyl-histidine	cytoplasm	23	17	6		FALSE
hypothetical protein, conserved	PFA0295c_1o1	PFA0295c_1o1_543	PF3D7_0106000	PFA0295c	PF3D7_0106000	Pf3D7_01_v3	MAL1P1.50, PFA0295c	Pf3D7_01_v3: 255,775 - 258,543 (-)	protein coding	Day8	Day1	50	1.7	38	14	84.3	4.4	Late Schizogony	Early Ring	58.3	2.2	null	null	null	null	null	null	null	null	Hour48	Hour16	0	22.7	null	null	null	null	null	null	null	extracellular region, membrane	null	null	null	6	3	3		FALSE
hypothetical protein, conserved	PF13_0189_1o1	PF13_0189_1o1_404	PF3D7_1334100	PF13_0189	PF3D7_1334100	Pf3D7_13_v3	PF13_0189	Pf3D7_13_v3: 1,392,614 - 1,395,565 (-)	protein coding	Day8	Day12	64.4	1.6	28	11	77.5	2.9	Early Schizogony	Early Ring	64.5	2.3	null	null	null	null	null	null	null	null	Hour32	Hour16	0	6.4	null	null	null	null	null	ATP binding, DNA binding, nucleoside-triphosphatase activity	DNA replication	nucleus	null	null	null	2	1	1		FALSE
hypothetical protein, conserved	PFL1415w_1o1	PFL1415w_1o1_861	PF3D7_1229300	PFL1415w	PF3D7_1229300	Pf3D7_12_v3	2277.t00283, MAL12P1.283, PFL1415w	Pf3D7_12_v3: 1,204,991 - 1,207,963 (+)	protein coding	Day2	Day8	31.6	1.3	null	null	null	null	Early Ring	Early Trophozoite	51.4	1.5	null	null	null	null	null	null	null	null	Hour48	Hour8	0	5	null	null	null	null	null	null	null	null	null	null	null	19	13	6		FALSE
hypothetical protein, conserved	PFF0765c_2o3	PFF0765c_2o3_727	PF3D7_0615800	PFF0765c	PF3D7_0615800	Pf3D7_06_v3	2270.t00471, MAL6P1.268, PFF0765c	Pf3D7_06_v3: 657,939 - 661,789 (-)	protein coding	Day2	Day12	78.5	1.6	30	10	85.3	1.9	Late Trophozoite	Early Ring	72.8	3	null	null	null	null	null	null	null	null	Hour40	Hour16	0	11.8	null	null	null	null	null	null	protein transport	Golgi apparatus, Golgi membrane	null	null	null	7	6	1		FALSE
hypothetical protein, conserved in P. falciparum	MAL7P1.224_2o2	MAL7P1.224_2o2_114	PF3D7_0832300	MAL7P1.224	PF3D7_0832300	Pf3D7_08_v3	MAL7P1.224	Pf3D7_08_v3: 1,397,014 - 1,397,885 (+)	protein coding	Day12	Day2	32.2	2.7	null	null	null	null	Late Ring	Early Trophozoite	21.6	1.3	null	null	null	null	null	null	null	null	Hour40	Hour16	0	21.2	null	null	null	null	null	null	null	cytoplasm	null	null	null	8	7	1		FALSE
hypothetical protein, conserved in P. falciparum	PFL2540w_2o2	PFL2540w_2o2_887	PF3D7_1252800	PFL2540w	PF3D7_1252800	Pf3D7_12_v3	2277.t00506, MAL12P1.503, PFL2540w	Pf3D7_12_v3: 2,159,573 - 2,161,615 (+)	protein coding	Day3	Day8	26.7	1.8	null	null	null	null	Early Trophozoite	Early Schizogony	61.4	1.5	null	null	null	null	null	null	null	null	Hour24	Hour16	0	3.4	null	null	null	null	null	null	null	null	null	null	null	6	4	2		FALSE
hypothetical protein, conserved in P. falciparum	PFA0665w_2o4	PFA0665w_2o4_556	PF3D7_0113800	PFA0665w	PF3D7_0113800	Pf3D7_01_v3	MAL1P4.11, PFA0665w	Pf3D7_01_v3: 527,107 - 536,351 (+)	protein coding	Day12	Day3	12.5	1.4	11	27	60.4	1.6	Early Ring	Early Schizogony	33	1.2	null	null	null	null	null	null	null	null	Hour8	Hour32	0	2.3	null	null	null	null	null	receptor activity	pathogenesis	integral to membrane, membrane	receptor activity	pathogenesis	integral to membrane	1	1	0		FALSE
hypothetical protein, conserved in P. falciparum	MAL8P1.206_2o2	MAL8P1.206_2o2_138	PF3D7_0831400	MAL8P1.206	PF3D7_0831400	Pf3D7_08_v3	MAL8P1.206	Pf3D7_08_v3: 1,344,405 - 1,345,487 (-)	protein coding	Day1	Day3	89.4	9.7	null	null	null	null	Early Trophozoite	Merozoite	96	17.9	null	null	null	null	null	null	null	null	Hour24	Hour0	0	16.8	null	null	null	null	null	null	null	null	null	null	null	7	6	1		FALSE
hypothetical protein, conserved in P.falciparum	MAL7P1.178_1o1	MAL7P1.178_1o1_112	PF3D7_0731800	MAL7P1.178	PF3D7_0731800	Pf3D7_07_v3	MAL7P1.178	Pf3D7_07_v3: 1,378,618 - 1,380,769 (+)	protein coding	Day8	Day12	77.7	2.2	null	null	null	null	Merozoite	Early Trophozoite	83.6	4.4	null	null	null	null	null	null	null	null	Hour0	Hour32	0	18.4	null	null	null	null	3.1.1.5 (Lysophospholipase)	null	null	apicoplast	hydrolase activity	metabolic process	null	3	1	2		FALSE
hypothetical protein, conserved in P.falciparum	PFD1200c_2o2	PFD1200c_2o2_670	PF3D7_0425100	PFD1200c	PF3D7_0425100	Pf3D7_04_v3	MAL4P1.235, PFD1200c	Pf3D7_04_v3: 1,134,415 - 1,135,175 (-)	protein coding	Day1	Day8	73.2	6.4	null	null	null	null	Early Ring	Early Schizogony	96.2	4.7	null	null	null	null	null	null	null	null	Hour0	Hour32	0	10.6	null	null	null	null	null	ATP binding	null	null	null	null	null	4	3	1		FALSE
hypothetical protein, conserved in P.falciparum	PFI1770w_2o2	PFI1770w_2o2_811	PF3D7_0936600	PFI1770w	PF3D7_0936600	Pf3D7_09_v3	PFI1770w	Pf3D7_09_v3: 1,446,929 - 1,447,947 (+)	protein coding	Day12	Day2	91.6	1.7	null	null	null	null	Early Ring	Early Schizogony	90.3	7.6	null	null	null	null	null	null	null	null	Hour8	Hour48	0	12.3	null	null	null	null	null	null	null	null	null	null	null	6	3	3		FALSE
hypothetical protein, conserved in P.falciparum	MAL8P1.2_2o2	MAL8P1.2_2o2_137	PF3D7_0831000	MAL8P1.2	PF3D7_0831000	Pf3D7_08_v3	MAL8P1.2	Pf3D7_08_v3: 1,321,417 - 1,322,825 (+)	protein coding	Day12	Day2	17.8	1.5	11	35	89.5	7	Late Ring	Early Schizogony	38.4	1.6	null	null	null	null	null	null	null	null	Hour24	Hour0	0	10.7	null	null	null	null	null	null	null	plasma membrane	null	null	null	5	2	3		TRUE
hypothetical protein, expressed, conserved	MAL7P1.84_1o2	MAL7P1.84_1o2_123	PF3D7_0717200	MAL7P1.84	PF3D7_0717200	Pf3D7_07_v3	MAL7P1.84	Pf3D7_07_v3: 745,191 - 746,663 (-)	protein coding	Day3	Day12	62.3	1.9	42	15	97.4	6.3	Late Schizogony	Merozoite	93	9	null	null	null	null	null	null	null	null	Hour0	Hour32	0	2.6	null	null	null	null	null	null	null	membrane	null	null	null	1	1	0		FALSE
hyptohetical protein	PFI1620c-s1	PFI1620c-s1_805	PF3D7_0933500	PFI1620c	PF3D7_0933500	Pf3D7_09_v3	PFI1620c	Pf3D7_09_v3: 1,325,248 - 1,329,786 (-)	protein coding	Day8	Day12	65.5	1.3	31	8	80.2	2.4	Late Trophozoite	Early Ring	49	1.7	null	null	null	null	null	null	null	null	Hour40	Hour16	0	4.6	null	null	null	null	null	null	microtubule nucleation	microtubule, microtubule organizing center, spindle pole	null	microtubule cytoskeleton organization	microtubule organizing center, spindle pole	3	3	0		FALSE
inorganic anion exchanger, inorganic anion antiporter	PF14_0679_1o6	PF14_0679_1o6_520	PF3D7_1471200	PF14_0679	PF3D7_1471200	Pf3D7_14_v3	PF14_0679	Pf3D7_14_v3: 2,912,386 - 2,915,354 (+)	protein coding	Day2	Day12	94.6	2.8	32	10	94.7	8.1	Late Trophozoite	Merozoite	95.4	2.3	null	null	null	null	null	null	null	null	Hour32	Hour8	0	9	null	null	null	null	null	inorganic anion transmembrane transporter activity, secondary active sulfate transmembrane transporter activity	sulfate transport	integral to plasma membrane, membrane	transporter activity	transmembrane transport, transport	integral to membrane	2	2	0		FALSE
inorganic pyrophosphatase, putative	PFC0710w-e3	PFC0710w-e3_623	TWO GENES FOUND	PFC0710w																												NA	NA												3	3	0		FALSE
interspersed repeat antigen, putative	PFE0070w_1o2	PFE0070w_1o2_675	PF3D7_0501400	PFE0070w	PF3D7_0501400	Pf3D7_05_v3	MAL5P1.15, PFE0070w	Pf3D7_05_v3: 74,509 - 79,842 (+)	protein coding	Day3	Day12	99.4	7.2	4	26	99	9	Early Ring	Late Trophozoite	99.9	14.5	null	null	null	null	null	null	null	null	Hour8	Hour32	0	48.1	null	null	null	null	null	hormone activity	null	extracellular region	hormone activity	null	extracellular region	13	11	2		FALSE
isoleucine--tRNA ligase, putative	PF13_0179e1s1	PF13_0179e1s1_402	PF3D7_1332900	PF13_0179	PF3D7_1332900	Pf3D7_13_v3	PF13_0179	Pf3D7_13_v3: 1,350,042 - 1,353,860 (-)	protein coding	Day1	Day12	66.6	1.7	20	37	96.5	3.1	Early Trophozoite	Merozoite	81.4	3	null	null	null	null	null	null	null	null	Hour24	Hour0	0	4	null	null	null	null	6.1.1.5 (Isoleucine--tRNA ligase)	ATP binding, isoleucine-tRNA ligase activity, zinc ion binding	isoleucyl-tRNA aminoacylation, translation	cytoplasm	ATP binding, aminoacyl-tRNA ligase activity, nucleotide binding	tRNA aminoacylation for protein translation, translation	cytoplasm	0	0	0		FALSE
kinesin-related protein, putative	PFL0545w-e3s1	PFL0545w-e3s1_827	PF3D7_1211000	PFL0545w	PF3D7_1211000	Pf3D7_12_v3	2277.t00110, MAL12P1.109, PFL0545w	Pf3D7_12_v3: 484,065 - 489,902 (+)	protein coding	Day8	Day1	82.1	4.1	46	1	87.8	1.6	Merozoite	Early Ring	30.4	1.4	null	null	null	null	null	null	null	null	Hour48	Hour16	0	6.8	null	null	null	null	null	ATP binding, ATPase activity, microtubule motor activity	microtubule-based movement	kinesin complex	ATP binding, microtubule motor activity	microtubule-based movement	null	8	6	2		FALSE
leucine-rich repeat protein 10, LRR10	PF11_0476_1o1	PF11_0476_1o1_364	PF3D7_1146500	PF11_0476	PF3D7_1146500	Pf3D7_11_v3	PF11_0476	Pf3D7_11_v3: 1,830,464 - 1,831,417 (+)	protein coding	Day8	Day6	43.5	2.1	46	1	37	1.2	Merozoite	Late Ring	29.3	2	null	null	null	null	null	null	null	null	Hour48	Hour32	0	3.2	null	null	null	null	null	protein binding	null	null	protein binding	null	null	0	0	0		FALSE
leucyl tRNA synthase	PFF1095w-s1	PFF1095w-s1_741	PF3D7_0622800	PFF1095w	PF3D7_0622800	Pf3D7_06_v3	2270.t00116, MAL6P1.201, PFF1095w	Pf3D7_06_v3: 919,685 - 924,028 (+)	protein coding	Day1	Day6	63.1	1.5	20	36	93.8	2.6	Early Ring	Merozoite	79.9	2.2	null	null	null	null	null	null	null	null	Hour8	Hour48	0	2.5	null	null	null	null	6.1.1.4 (Leucine--tRNA ligase)	ATP binding, leucine-tRNA ligase activity	leucyl-tRNA aminoacylation, translation	cytoplasm	ATP binding, aminoacyl-tRNA ligase activity, nucleotide binding	tRNA aminoacylation for protein translation, translation	cytoplasm	5	5	0		FALSE
leucyl tRNA synthase	PFF1095w-s2	PFF1095w-s2_742	PF3D7_0622800	PFF1095w	PF3D7_0622800	Pf3D7_06_v3	2270.t00116, MAL6P1.201, PFF1095w	Pf3D7_06_v3: 919,685 - 924,028 (+)	protein coding	Day1	Day6	63.1	1.5	20	36	93.8	2.6	Early Ring	Merozoite	79.9	2.2	null	null	null	null	null	null	null	null	Hour8	Hour48	0	2.5	null	null	null	null	6.1.1.4 (Leucine--tRNA ligase)	ATP binding, leucine-tRNA ligase activity	leucyl-tRNA aminoacylation, translation	cytoplasm	ATP binding, aminoacyl-tRNA ligase activity, nucleotide binding	tRNA aminoacylation for protein translation, translation	cytoplasm	2	2	0		FALSE
liver stage antigen 3	PFB0915w-e2s1	PFB0915w-e2s1_593	PF3D7_0220000	PFB0915w	PF3D7_0220000	Pf3D7_02_v3	PF02_0187, PFB0915w	Pf3D7_02_v3: 796,752 - 801,586 (+)	protein coding	Day3	Day8	91.4	4.8	43	19	98.9	6.9	Merozoite	Late Schizogony	99.7	6.6	null	null	null	null	null	null	null	null	Hour0	Hour24	0	9.7	null	null	null	null	null	null	null	membrane	null	null	null	36	18	18		TRUE
liver stage antigen 3	PFB0915w-e2s2	PFB0915w-e2s2_594	PF3D7_0220000	PFB0915w	PF3D7_0220000	Pf3D7_02_v3	PF02_0187, PFB0915w	Pf3D7_02_v3: 796,752 - 801,586 (+)	protein coding	Day3	Day8	91.4	4.8	43	19	98.9	6.9	Merozoite	Late Schizogony	99.7	6.6	null	null	null	null	null	null	null	null	Hour0	Hour24	0	9.7	null	null	null	null	null	null	null	membrane	null	null	null	27	18	9		TRUE
liver stage antigen, putative	PF10_0356-e2s2	PF10_0356-e2s2_289	PF3D7_1036400	PF10_0356	PF3D7_1036400	Pf3D7_10_v3	2296.t00397, PF10_0356	Pf3D7_10_v3: 1,436,316 - 1,439,804 (+)	protein coding	Day6	Day2	50.1	3.5	null	null	null	null	Merozoite	Early Schizogony	75.1	5.4	null	null	null	null	null	null	null	null	Hour0	Hour16	0	4.7	null	null	null	null	null	null	null	membrane	null	null	null	24	16	8		FALSE
liver stage antigen, putative	PF10_0356-e1	PF10_0356-e1_287	PF3D7_1036400	PF10_0356	PF3D7_1036400	Pf3D7_10_v3	2296.t00397, PF10_0356	Pf3D7_10_v3: 1,436,316 - 1,439,804 (+)	protein coding	Day6	Day2	50.1	3.5	null	null	null	null	Merozoite	Early Schizogony	75.1	5.4	null	null	null	null	null	null	null	null	Hour0	Hour16	0	4.7	null	null	null	null	null	null	null	membrane	null	null	null	24	16	8		FALSE
liver stage antigen, putative	PF10_0356-e2s1	PF10_0356-e2s1_288	PF3D7_1036400	PF10_0356	PF3D7_1036400	Pf3D7_10_v3	2296.t00397, PF10_0356	Pf3D7_10_v3: 1,436,316 - 1,439,804 (+)	protein coding	Day6	Day2	50.1	3.5	null	null	null	null	Merozoite	Early Schizogony	75.1	5.4	null	null	null	null	null	null	null	null	Hour0	Hour16	0	4.7	null	null	null	null	null	null	null	membrane	null	null	null	12	8	4		FALSE
liver stage antigen-1	PF10_0356_1o2	PF10_0356_1o2_286	PF3D7_1036400	PF10_0356	PF3D7_1036400	Pf3D7_10_v3	2296.t00397, PF10_0356	Pf3D7_10_v3: 1,436,316 - 1,439,804 (+)	protein coding	Day6	Day2	50.1	3.5	null	null	null	null	Merozoite	Early Schizogony	75.1	5.4	null	null	null	null	null	null	null	null	Hour0	Hour16	0	4.7	null	null	null	null	null	null	null	membrane	null	null	null	31	18	13		FALSE
long-chain-fatty-acid--CoA ligase, putative	PFL1880we1s1	PFL1880we1s1_870	PF3D7_1238800	PFL1880w	PF3D7_1238800	Pf3D7_12_v3	2277.t00376, MAL12P1.374, PFL1880w	Pf3D7_12_v3: 1,610,363 - 1,612,741 (+)	protein coding	Day8	Day3	78.8	1.3	47	35	98.7	2.5	Merozoite	Late Ring	93.8	1.9	null	null	null	null	null	null	null	null	Hour0	Hour16	0	3.9	null	null	null	null	6.2.1.3 (Long-chain-fatty-acid--CoA ligase)	long-chain fatty acid-CoA ligase activity	fatty acid metabolic process, transport	null	catalytic activity	metabolic process	null	0	0	0		FALSE
lysine--tRNA ligase	PF13_0262e2s1	PF13_0262e2s1_415	PF3D7_1350100	PF13_0262	PF3D7_1350100	Pf3D7_13_v3	PF13_0262	Pf3D7_13_v3: 2,005,962 - 2,007,950 (-)	protein coding	Day1	Day12	93.8	1.9	20	36	93.9	2.6	Early Trophozoite	Late Schizogony	94.9	2.7	null	null	null	null	null	null	null	null	Hour24	Hour40	0	3.3	null	null	null	null	6.1.1.6 (Lysine--tRNA ligase)	ATP binding, lysine-tRNA ligase activity, nucleic acid binding	lysyl-tRNA aminoacylation, translation	cytoplasm	ATP binding, aminoacyl-tRNA ligase activity, lysine-tRNA ligase activity, nucleic acid binding, nucleotide binding	lysyl-tRNA aminoacylation, tRNA aminoacylation for protein translation, translation	cytoplasm	0	0	0		FALSE
m1-family aminopeptidase	MAL13P1.56e1s1	MAL13P1.56e1s1_95	PF3D7_1311800	MAL13P1.56	PF3D7_1311800	Pf3D7_13_v3	MAL13P1.56	Pf3D7_13_v3: 501,790 - 505,047 (+)	protein coding	Day1	Day12	30.4	1.6	17	33	93.1	3.8	Early Trophozoite	Late Schizogony	81	2.4	null	null	null	null	null	null	null	null	Hour24	Hour40	0	3.8	null	null	null	null	3.4.11.2 (Membrane alanyl aminopeptidase)	aminopeptidase activity, metalloendopeptidase activity, zinc ion binding	proteolysis	food vacuole, nucleus	metallopeptidase activity, zinc ion binding	null	null	10	8	2		FALSE
MAC/perforin, putative	PF08_0050_1o1	PF08_0050_1o1_204	PF3D7_0819400	PF08_0050	PF3D7_0819400	Pf3D7_08_v3	PF08_0050	Pf3D7_08_v3: 878,495 - 880,459 (+)	protein coding	Day12	Day2	42.4	2.1	13	6	35.6	1.3	Merozoite	Early Trophozoite	29	1.7	null	null	null	null	null	null	null	null	Hour40	Hour16	0	6.2	null	null	null	null	null	null	null	null	null	null	null	0	0	0		FALSE
malaria antigen	PF11_0404e2s3	PF11_0404e2s3_357	PF3D7_1139300	PF11_0404	PF3D7_1139300	Pf3D7_11_v3	PF11_0404	Pf3D7_11_v3: 1,556,744 - 1,565,045 (-)	protein coding	Day1	Day3	40.1	1.3	17	35	94.5	5.4	Early Ring	Late Schizogony	66.2	2.3	null	null	null	null	null	null	null	null	Hour16	Hour48	0	9.7	null	null	null	null	null	sequence-specific DNA binding transcription factor activity	regulation of transcription, DNA-dependent	null	sequence-specific DNA binding transcription factor activity	null	null	20	13	7		FALSE
Mature parasite-infected erythrocyte surface antigen (MESA) or PfEMP2	PFE0040ce2s1	PFE0040ce2s1_671	PF3D7_0500800	PFE0040c	PF3D7_0500800	Pf3D7_05_v3	MAL5P1.9, PFE0040c	Pf3D7_05_v3: 43,327 - 47,761 (-)	protein coding	Day1	Day12	99.8	15.9	25	7	99.3	18.1	Early Trophozoite	Merozoite	100	33.6	null	null	null	null	null	null	null	null	Hour24	Hour8	0	11.6	null	null	null	null	null	heat shock protein binding	null	null	heat shock protein binding	null	null	23	17	6		FALSE
membrane associated histidine-rich protein, MAHRP-1	MAL13P1.413_1o2	MAL13P1.413_1o2_93	PF3D7_1370300	MAL13P1.413	PF3D7_1370300	Pf3D7_13_v3	MAL13P1.413	Pf3D7_13_v3: 2,787,972 - 2,788,913 (+)	protein coding	Day3	Day12	96.9	8.9	8	33	100	54.4	Early Ring	Late Trophozoite	99.7	41.8	null	null	null	null	null	null	null	null	Hour16	Hour48	0	63.9	null	null	null	null	null	null	null	null	null	null	null	6	5	1		TRUE
membrane skeletal protein, putative	PFC0180ce4s1	PFC0180ce4s1_605	PF3D7_0304000	PFC0180c	PF3D7_0304000	Pf3D7_03_v3	MAL3P2.5, PFC0180c	Pf3D7_03_v3: 198,542 - 201,584 (-)	protein coding	Day12	Day1	46.6	1.7	1	30	26.7	1.2	Merozoite	Early Ring	44.9	1.7	null	null	null	null	null	null	null	null	Hour40	Hour16	0	5.2	null	null	null	null	null	null	null	null	null	null	null	14	12	2		FALSE
membrane skeletal protein, putative	PF11_0431_1o1	PF11_0431_1o1_362	PF3D7_1141900	PF11_0431	PF3D7_1141900	Pf3D7_11_v3	PF11_0431	Pf3D7_11_v3: 1,676,255 - 1,677,769 (-)	protein coding	Day8	Day1	78.3	5.7	10	31	46.3	1.7	Late Ring	Early Trophozoite	34.2	1.4	null	null	null	null	null	null	null	null	Hour8	Hour40	0	4.1	null	null	null	null	null	structural constituent of cytoskeleton	null	subpellicular network	null	null	null	7	6	1		FALSE
merozoite surface protein 1, precursor	PFI1475w-s1	PFI1475w-s1_799	PF3D7_0930300	PFI1475w	PF3D7_0930300	Pf3D7_09_v3	PFI1475w	Pf3D7_09_v3: 1,201,812 - 1,206,974 (+)	protein coding	Day2	Day1	89.7	5.5	36	19	99.9	35.6	Early Schizogony	Late Ring	99.1	19	null	null	null	null	null	null	null	null	Hour40	Hour16	0	22.1	null	null	null	null	null	null	attachment of GPI anchor to protein, pathogenesis	membrane	null	pathogenesis	membrane	30	18	12		TRUE
merozoite surface protein 1, precursor	PFI1475w-s2	PFI1475w-s2_800	PF3D7_0930300	PFI1475w	PF3D7_0930300	Pf3D7_09_v3	PFI1475w	Pf3D7_09_v3: 1,201,812 - 1,206,974 (+)	protein coding	Day2	Day1	89.7	5.5	36	19	99.9	35.6	Early Schizogony	Late Ring	99.1	19	null	null	null	null	null	null	null	null	Hour40	Hour16	0	22.1	null	null	null	null	null	null	attachment of GPI anchor to protein, pathogenesis	membrane	null	pathogenesis	membrane	20	14	6		FALSE
Merozoite surface protein 10, MSP10	PFF0995c_1o1	PFF0995c_1o1_739	PF3D7_0620400	PFF0995c	PF3D7_0620400	Pf3D7_06_v3	2270.t00095, MAL6P1.221, PFF0995c	Pf3D7_06_v3: 851,378 - 852,955 (-)	protein coding	Day3	Day12	54.7	1.8	41	24	89	11	Late Schizogony	Early Trophozoite	59.2	2.3	null	null	null	null	null	null	null	null	Hour48	Hour16	0	25.8	null	null	null	null	null	null	attachment of GPI anchor to protein	integral to membrane	null	null	null	35	18	17		TRUE
merozoite surface protein 4	PFB0310c_1o2	PFB0310c_1o2_575	PF3D7_0207000	PFB0310c	PF3D7_0207000	Pf3D7_02_v3	PF02_0066, PFB0310c	Pf3D7_02_v3: 277,494 - 278,456 (-)	protein coding	Day2	Day1	74.4	2.1	40	14	97.8	13.3	Late Schizogony	Early Ring	82.6	2.5	null	null	null	null	null	null	null	null	Hour48	Hour16	0	38.6	null	null	null	null	null	null	null	integral to membrane	null	null	null	32	18	14		TRUE
merozoite surface protein 4	PFB0310c-e1	PFB0310c-e1_576	PF3D7_0207000	PFB0310c	PF3D7_0207000	Pf3D7_02_v3	PF02_0066, PFB0310c	Pf3D7_02_v3: 277,494 - 278,456 (-)	protein coding	Day2	Day1	74.4	2.1	40	14	97.8	13.3	Late Schizogony	Early Ring	82.6	2.5	null	null	null	null	null	null	null	null	Hour48	Hour16	0	38.6	null	null	null	null	null	null	null	integral to membrane	null	null	null	30	18	12		TRUE
merozoite surface protein 5	PFB0305c-e1	PFB0305c-e1_574	PF3D7_0206900.1	PFB0305c	PF3D7_0206900.1	Pf3D7_02_v3	PFB0305c	Pf3D7_02_v3: 275,540 - 276,577 (-)	protein coding	Day3	Day8	90.5	3.9	41	17	98.6	14.3	Late Schizogony	Late Ring	95.5	8.1	null	null	null	null	null	null	null	null	Hour48	Hour16	0	47.3	null	null	null	null	null	null	attachment of GPI anchor to protein	integral to membrane	protein binding	null	null	16	7	9		TRUE
merozoite surface protein 5	PFB0305c_1o2	PFB0305c_1o2_573	PF3D7_0206900.1	PFB0305c	PF3D7_0206900.1	Pf3D7_02_v3	PFB0305c	Pf3D7_02_v3: 275,540 - 276,577 (-)	protein coding	Day3	Day8	90.5	3.9	41	17	98.6	14.3	Late Schizogony	Late Ring	95.5	8.1	null	null	null	null	null	null	null	null	Hour48	Hour16	0	47.3	null	null	null	null	null	null	attachment of GPI anchor to protein	integral to membrane	protein binding	null	null	18	13	5		FALSE
Merozoite Surface Protein 7 precursor, MSP7	PF13_0197	PF13_0197_407	PF3D7_1335100	PF13_0197	PF3D7_1335100	Pf3D7_13_v3	PF13_0197	Pf3D7_13_v3: 1,419,086 - 1,420,141 (-)	protein coding	Day2	Day6	24.4	1.9	39	21	97.8	27.9	Early Schizogony	Late Ring	54	2.7	null	null	null	null	null	null	null	null	Hour48	Hour16	0	73	null	null	null	null	null	null	entry into host cell	membrane	null	null	null	30	18	12		TRUE
Merozoite Surface Protein 8, MSP8	PFE0120c_1o1	PFE0120c_1o1_679	PF3D7_0502400	PFE0120c	PF3D7_0502400	Pf3D7_05_v3	MAL5P1.25, PFE0120c	Pf3D7_05_v3: 109,898 - 111,691 (-)	protein coding	Day3	Day12	69.5	1.4	6	28	96.2	9.9	Merozoite	Early Schizogony	76.2	2.1	null	null	null	null	null	null	null	null	Hour0	Hour32	0	40.3	null	null	null	null	null	null	null	membrane	null	null	null	5	4	1		FALSE
Merozoite Surface Protein 9, MSP-9	PFL1385ce1s1	PFL1385ce1s1_856	PF3D7_1228600	PFL1385c	PF3D7_1228600	Pf3D7_12_v3	2277.t00277, MAL12P1.277, PFL1385c	Pf3D7_12_v3: 1,160,729 - 1,162,960 (-)	protein coding	Day2	Day1	82.5	8.5	38	16	100	42.1	Early Schizogony	Late Ring	97.1	25.9	null	null	null	null	null	null	null	null	Hour40	Hour16	0	30	null	null	null	null	null	null	null	null	null	null	null	24	16	8		FALSE
merozoite surface protein, putative	PF10_0352_1o1	PF10_0352_1o1_284	PF3D7_1036000	PF10_0352	PF3D7_1036000	Pf3D7_10_v3	PF10_0352	Pf3D7_10_v3: 1,427,127 - 1,428,344 (+)	protein coding	Day3	Day8	73.3	3.9	42	24	97.7	29.5	Late Schizogony	Early Trophozoite	88.1	5.9	null	null	null	null	null	null	null	null	Hour40	Hour16	0	28.4	null	null	null	null	null	null	null	cell surface, extrinsic to membrane	null	null	null	27	18	9		TRUE
merozoite surface protein, putative	PF10_0347_1o1	PF10_0347_1o1_280	PF3D7_1035600	PF10_0347	PF3D7_1035600	Pf3D7_10_v3	PF10_0347	Pf3D7_10_v3: 1,409,281 - 1,410,555 (+)	protein coding	Day2	Day8	55.5	2.2	37	24	81.9	4.7	Late Schizogony	Late Ring	70.7	2.9	null	null	null	null	null	null	null	null	Hour40	Hour16	0	49.1	null	null	null	null	null	null	null	null	null	null	null	16	11	5		FALSE
metabolite/drug transporter, putative	PFB0275w_1o1	PFB0275w_1o1_571	PF3D7_0206200	PFB0275w	PF3D7_0206200	Pf3D7_02_v3	PF02_0058, PFB0275w	Pf3D7_02_v3: 249,030 - 250,727 (+)	protein coding	Day3	Day1	95.3	2.4	43	24	98.1	31.9	Late Schizogony	Early Trophozoite	91.7	3.6	null	null	null	null	null	null	null	null	Hour48	Hour16	0	23	null	null	null	null	null	null	null	null	null	transmembrane transport	integral to membrane	0	0	0		FALSE
methionine -- tRNA ligase, putative	PF14_0401e2s1	PF14_0401e2s1_475	PF3D7_1442300	PF14_0401	PF3D7_1442300	Pf3D7_14_v3	PF14_0401	Pf3D7_14_v3: 1,712,626 - 1,714,065 (-)	protein coding	Day1	Day12	61.2	2.3	5	37	91.5	2.9	Early Ring	Late Schizogony	88.5	2.7	null	null	null	null	null	null	null	null	Hour32	Hour48	0	4.5	null	null	null	null	6.1.1.10 (Methionine--tRNA ligase)	aminoacyl-tRNA ligase activity, tRNA binding	tRNA aminoacylation for protein translation	null	tRNA binding	null	null	2	2	0		FALSE
methionine aminopeptidase, type II, putative	PF14_0327e1s1	PF14_0327e1s1_461	PF3D7_1434600	PF14_0327	PF3D7_1434600	Pf3D7_14_v3	PF14_0327	Pf3D7_14_v3: 1,404,312 - 1,406,198 (+)	protein coding	Day1	Day12	67.8	1.8	6	33	93.4	4.1	Early Ring	Late Schizogony	74.7	2.3	null	null	null	null	null	null	null	null	Hour8	Hour48	0	7	null	null	null	null	3.4.11.18 (Methionyl aminopeptidase)	aminopeptidase activity, metalloexopeptidase activity	cellular process, protein modification process, proteolysis, regulation of translation, translation	null	aminopeptidase activity, metalloexopeptidase activity	cellular process, proteolysis	null	6	6	0		FALSE
monocarboxylase transporter	PFI1295c_2o2	PFI1295c_2o2_796	PF3D7_0926400	PFI1295c	PF3D7_0926400	Pf3D7_09_v3	PFI1295c	Pf3D7_09_v3: 1,070,965 - 1,072,955 (-)	protein coding	Day8	Day1	97.7	5.4	32	15	91.9	3.7	Late Trophozoite	Merozoite	87	3.6	null	null	null	null	null	null	null	null	Hour32	Hour16	0	8.8	null	null	null	null	null	null	null	null	null	transmembrane transport	integral to membrane	1	1	0		FALSE
mRNA capping enzyme	PFC0980c_1o1	PFC0980c_1o1_633	PF3D7_0322100	PFC0980c	PF3D7_0322100	Pf3D7_03_v3	MAL3P7.26, PFC0980c	Pf3D7_03_v3: 930,640 - 932,415 (-)	protein coding	Day2	Day12	67.1	1.9	7	36	87.5	1.9	Early Ring	Merozoite	80	2.9	null	null	null	null	null	null	null	null	Hour8	Hour40	0	7.1	null	null	null	null	2.7.7.50 (mRNA guanylyltransferase)	polynucleotide 5'-phosphatase activity, protein binding	mRNA capping	mRNA cap methyltransferase complex	null	null	null	0	0	0		FALSE
mRNA capping enzyme, putative	PF14_0144e1s1	PF14_0144e1s1_440	PF3D7_1414600	PF14_0144	PF3D7_1414600	Pf3D7_14_v3	PF14_0144	Pf3D7_14_v3: 590,626 - 592,188 (+)	protein coding	Day3	Day12	75.4	1.4	37	15	98.1	26.9	Early Ring	Late Trophozoite	79.8	1.8	null	null	null	null	null	null	null	null	Hour8	Hour40	0	2.2	null	null	null	null	2.7.7.50 (mRNA guanylyltransferase); 3.1.3.33 (Polynucleotide 5'-phosphatase)	mRNA guanylyltransferase activity	mRNA capping	null	mRNA guanylyltransferase activity	mRNA capping, mRNA processing	null	0	0	0		FALSE
MSP7-like protein	MAL13P1.174_1o1	MAL13P1.174_1o1_63	PF3D7_1334800	MAL13P1.174	PF3D7_1334800	Pf3D7_13_v3	MAL13P1.174	Pf3D7_13_v3: 1,413,102 - 1,413,947 (-)	protein coding	Day2	Day8	91.6	3.6	45	14	94.8	4.3	Late Trophozoite	Late Ring	96	5.2	null	null	null	null	null	null	null	null	Hour32	Hour16	0	29.4	null	null	null	null	null	null	null	null	null	null	null	15	11	4		FALSE
MSP7-like protein	MAL13P1.173_1o1	MAL13P1.173_1o1_62	PF3D7_1334400	MAL13P1.173	PF3D7_1334400	Pf3D7_13_v3	MAL13P1.173	Pf3D7_13_v3: 1,403,522 - 1,404,451 (-)	protein coding	Day8	Day3	9.5	2.1	32	10	21.1	1.3	Late Schizogony	Early Trophozoite	10.1	1.3	null	null	null	null	null	null	null	null	Hour48	Hour8	0	5.9	null	null	null	null	null	null	null	null	null	null	null	7	5	2		FALSE
Na+ -dependent Pi transporter, sodium-dependent phosphate transporter	MAL13P1.206_1o2	MAL13P1.206_1o2_69	PF3D7_1340900	MAL13P1.206	PF3D7_1340900	Pf3D7_13_v3	MAL13P1.206	Pf3D7_13_v3: 1,627,311 - 1,629,480 (+)	protein coding	Day1	Day6	79.3	1.3	40	26	98.3	2.7	Early Ring	Late Trophozoite	89.7	1.9	null	null	null	null	null	null	null	null	Hour40	Hour32	0	1.9	null	null	null	null	null	inorganic phosphate transmembrane transporter activity	phosphate ion transport	integral to plasma membrane, membrane	inorganic phosphate transmembrane transporter activity	phosphate ion transport	membrane	10	9	1		FALSE
N-acetylglucosamine transferase	PFF0915w_2o10	PFF0915w_2o10_733	PF3D7_0618900	PFF0915w	PF3D7_0618900	Pf3D7_06_v3	2270.t00076, MAL6P1.238, PFF0915w	Pf3D7_06_v3: 784,354 - 788,027 (+)	protein coding	null	null	null	null	34	10	83.7	3.9	null	null	null	null	null	null	null	null	null	null	null	null	Hour48	Hour16	0	34.8	null	null	null	null	2.4.1.198 (Phosphatidylinositol N-acetylglucosaminyltransferase)	phosphatidylinositol N-acetylglucosaminyltransferase activity	GPI anchor biosynthetic process	integral to membrane	phosphatidylinositol N-acetylglucosaminyltransferase activity	GPI anchor biosynthetic process	integral to membrane	1	1	0		FALSE
NAD(P)H-dependent glutamate synthase, putative	PF14_0334e1s1	PF14_0334e1s1_462	PF3D7_1435300	PF14_0334	PF3D7_1435300	Pf3D7_14_v3	PF14_0334	Pf3D7_14_v3: 1,421,901 - 1,431,221 (-)	protein coding	Day8	Day1	61.3	1.8	40	21	89	5.8	Late Schizogony	Early Ring	60	1.8	null	null	null	null	null	null	null	null	Hour48	Hour16	0	10.9	null	null	null	null	1.4.1.13 (Glutamate synthase (NADPH)); 1.4.1.14 (Glutamate synthase (NADH)); 1.4.7.1 (Glutamate synthase (ferredoxin))	electron carrier activity, glutamate synthase activity, iron-sulfur cluster binding, oxidoreductase activity, acting on the CH-NH2 group of donors, NAD or NADP as acceptor	glutamate biosynthetic process, nitrogen compound metabolic process, oxidation-reduction process	null	glutamate synthase activity, iron-sulfur cluster binding, oxidoreductase activity	glutamate biosynthetic process, metabolic process, nitrogen compound metabolic process, oxidation-reduction process	null	0	0	0		FALSE
novel putative transporter, PfNPT	PFA0245w_1o1	PFA0245w_1o1_542	PF3D7_0104800	PFA0245w	PF3D7_0104800	Pf3D7_01_v3	MAL1P1.40, PFA0245w	Pf3D7_01_v3: 215,776 - 217,509 (+)	protein coding	Day6	Day2	62.8	1.6	41	14	89.5	4.4	Early Schizogony	Early Ring	67.8	2.1	null	null	null	null	null	null	null	null	Hour32	Hour16	0	15	null	null	null	null	null	null	null	null	null	transmembrane transport	integral to membrane	0	0	0		FALSE
nucleolar protein NOP5, putative	PF10_0085e1s1	PF10_0085e1s1_235	PF3D7_1008800	PF10_0085	PF3D7_1008800	Pf3D7_10_v3	PF10_0085	Pf3D7_10_v3: 365,737 - 367,146 (-)	protein coding	Day8	Day2	79.1	1.3	6	35	98.2	4.9	Merozoite	Early Schizogony	93.3	3.3	null	null	null	null	null	null	null	null	Hour24	Hour40	0	3.9	null	null	null	null	null	RNA binding	rRNA processing	null	null	null	null	0	0	0		FALSE
nucleoside transporter, putative	MAL8P1.32_1o1	MAL8P1.32_1o1_144	PF3D7_0824400	MAL8P1.32	PF3D7_0824400	Pf3D7_08_v3	MAL8P1.32	Pf3D7_08_v3: 1,062,304 - 1,064,061 (-)	protein coding	Day1	Day12	75.5	2.3	21	6	97.1	9	Early Trophozoite	Merozoite	95.2	10.3	null	null	null	null	null	null	null	null	Hour24	Hour16	0	7.9	null	null	null	null	null	nucleoside transmembrane transporter activity	nucleoside transport	membrane	null	null	null	0	0	0		FALSE
nucleosome assembly protein 1, putative	PFL0185c-e3	PFL0185c-e3_816	PF3D7_1203700	PFL0185c	PF3D7_1203700	Pf3D7_12_v3	2277.t00037, MAL12P1.37, PFL0185c	Pf3D7_12_v3: 187,146 - 188,842 (-)	protein coding	Day3	Day8	67.5	1.5	47	38	99.3	2.6	Merozoite	Late Schizogony	86.2	4	null	null	null	null	null	null	null	null	Hour0	Hour16	0	3	null	null	null	null	null	DNA binding, histone binding	nucleosome assembly	cytoplasm, nucleus	null	nucleosome assembly	nucleus	0	0	0		FALSE
nucleotide binding protein, putative	PFI0525w_1o1	PFI0525w_1o1_780	PF3D7_0910800	PFI0525w	PF3D7_0910800	Pf3D7_09_v3	PFI0525w	Pf3D7_09_v3: 494,163 - 495,506 (+)	protein coding	Day1	Day3	75.3	1.7	40	10	92.2	2.7	Late Trophozoite	Merozoite	78.8	2.2	null	null	null	null	null	null	null	null	Hour32	Hour16	0	3.3	null	null	null	null	3.6.1.3 (Adenosinetriphosphatase)	null	null	apicoplast	null	null	null	2	1	1		FALSE
orotidine-monophosphate-decarboxylase, putative	PF10_0225_1o1	PF10_0225_1o1_267	PF3D7_1023200	PF10_0225	PF3D7_1023200	Pf3D7_10_v3	PF10_0225	Pf3D7_10_v3: 982,231 - 983,202 (+)	protein coding	Day1	Day6	52.3	1.7	11	36	77	2.9	Late Ring	Late Schizogony	67.2	2.6	null	null	null	null	null	null	null	null	Hour24	Hour16	0	4.2	null	null	null	null	4.1.1.23 (Orotidine-5'-phosphate decarboxylase)	orotidine-5'-phosphate decarboxylase activity	'de novo' pyrimidine base biosynthetic process, pyrimidine nucleotide biosynthetic process	null	catalytic activity, orotidine-5'-phosphate decarboxylase activity	'de novo' pyrimidine base biosynthetic process, metabolic process, pyrimidine nucleotide biosynthetic process	null	0	0	0		FALSE
P. falciparum myosin	MAL13P1.148e3s2	MAL13P1.148e3s2_60	PF3D7_1329100	MAL13P1.148	PF3D7_1329100	Pf3D7_13_v3	MAL13P1.148	Pf3D7_13_v3: 1,227,372 - 1,234,418 (-)	protein coding	Day1	Day12	78.3	1.8	17	6	82.8	1.4	Early Trophozoite	Merozoite	80.1	2.2	null	null	null	null	null	null	null	null	Hour24	Hour8	0	2.8	null	null	null	null	null	ATP binding, microfilament motor activity, motor activity	actin filament-based movement, cytoskeleton organization	myosin complex	ATP binding, motor activity, protein binding	null	myosin complex	1	1	0		FALSE
PBS lyase HEAT-like repeat domain protein	PF13_0013_1o1	PF13_0013_1o1_375	PF3D7_1302600	PF13_0013	PF3D7_1302600	Pf3D7_13_v3	PF13_0013	Pf3D7_13_v3: 142,860 - 144,095 (-)	protein coding	Day1	Day6	73.7	1.7	1	35	92.5	3.9	Merozoite	Early Schizogony	88.3	2.1	null	null	null	null	null	null	null	null	Hour24	Hour40	0	3.9	null	null	null	null	1.14.99.29 (Deoxyhypusine monooxygenase)	binding	null	null	binding	null	null	1	1	0		FALSE
pepsinogen, putative	PF08_0108e1s1	PF08_0108e1s1_212	PF3D7_0808200	PF08_0108	PF3D7_0808200	Pf3D7_08_v3	PF08_0108	Pf3D7_08_v3: 416,344 - 418,065 (-)	protein coding	Day3	Day1	85	4	43	26	98.8	75.6	Late Schizogony	Early Trophozoite	85.9	5.9	null	null	null	null	null	null	null	null	Hour40	Hour16	0	35.9	null	null	null	null	3.4.23.- (Aspartic endopeptidases.); 3.4.23.1 (Pepsin A)	aspartic-type endopeptidase activity	proteolysis	null	aspartic-type endopeptidase activity	proteolysis	null	13	8	5		TRUE
peptidyl-prolyl cis-trans isomerase precursor	PF08_0121e1s1	PF08_0121e1s1_214	PF3D7_0804800	PF08_0121	PF3D7_0804800	Pf3D7_08_v3	PF08_0121	Pf3D7_08_v3: 278,381 - 279,034 (+)	protein coding	Day1	Day8	79.7	1.8	7	36	90.7	3.6	Early Ring	Late Schizogony	81.6	2.3	null	null	null	null	null	null	null	null	Hour32	Hour16	0	5.8	null	null	null	null	5.2.1.8 (Peptidylprolyl isomerase)	cyclosporin A binding, peptidyl-prolyl cis-trans isomerase activity	protein folding	null	peptidyl-prolyl cis-trans isomerase activity	protein folding	null	0	0	0		FALSE
pf47	PF13_0248e1s1	PF13_0248e1s1_413	PF3D7_1346800	PF13_0248	PF3D7_1346800	Pf3D7_13_v3	PF13_0248	Pf3D7_13_v3: 1,878,875 - 1,880,194 (-)	protein coding	Day8	Day1	81.7	3	46	21	74	1.4	Merozoite	Early Trophozoite	56.4	2	null	null	null	null	null	null	null	null	Hour0	Hour16	0	5.5	null	null	null	null	null	null	attachment of GPI anchor to protein	membrane	null	null	null	0	0	0		FALSE
PF70 protein	PF10_0025_2o2	PF10_0025_2o2_227	PF3D7_1002100	PF10_0025	PF3D7_1002100	Pf3D7_10_v3	PF10_0025	Pf3D7_10_v3: 106,653 - 108,662 (-)	protein coding	Day3	Day8	89	2.5	48	31	99.7	25.6	Merozoite	Late Trophozoite	99.5	27.3	null	null	null	null	null	null	null	null	Hour0	Hour32	0	41.2	null	null	null	null	null	null	null	membrane	null	null	null	32	18	14		TRUE
PfGCN20	PF11_0225e1s1	PF11_0225e1s1_321	PF3D7_1121700	PF11_0225	PF3D7_1121700	Pf3D7_11_v3	PF11_0225	Pf3D7_11_v3: 820,073 - 822,520 (+)	protein coding	Day1	Day12	68.4	1.7	19	36	90.7	3.2	Late Ring	Late Schizogony	73.4	2.3	null	null	null	null	null	null	null	null	Hour8	Hour48	0	4.5	null	null	null	null	null	ATP binding, ATPase activity, coupled to transmembrane movement of substances	regulation of translation, transport	membrane	ATP binding, ATPase activity, nucleoside-triphosphatase activity, nucleotide binding	null	null	2	1	1		FALSE
PfSNF2L	PF11_0053-e1s2	PF11_0053-e1s2_301	PF3D7_1104200	PF11_0053	PF3D7_1104200	Pf3D7_11_v3	PF11_0053	Pf3D7_11_v3: 182,383 - 187,223 (-)	protein coding	Day1	Day12	50.3	1.7	7	30	86.5	2	Early Ring	Late Schizogony	76	1.7	null	null	null	null	null	null	null	null	Hour8	Hour48	0	3.4	null	null	null	null	3.6.4.12 (DNA helicase)	ATP binding, ATP-dependent helicase activity, DNA binding, DNA-dependent ATPase activity, helicase activity	chromatin remodeling, regulation of transcription, DNA-dependent	chromatin remodeling complex	ATP binding, DNA binding, helicase activity, nucleic acid binding, protein binding	null	null	13	11	2		FALSE
phosphatidylcholine-sterol acyltransferase precursor, putative	PFF1420w_1o1	PFF1420w_1o1_750	PF3D7_0629300	PFF1420w	PF3D7_0629300	Pf3D7_06_v3	2270.t00181, MAL6P1.135, PFF1420w	Pf3D7_06_v3: 1,205,190 - 1,207,781 (+)	protein coding	Day6	Day1	77	5.4	42	24	83.8	6.5	Merozoite	Early Schizogony	81.4	2	null	null	null	null	null	null	null	null	Hour40	Hour16	0	41.7	null	null	null	null	2.3.1.43 (Phosphatidylcholine--sterol O-acyltransferase)	hydrolase activity, lipase activity, phosphatidylcholine-sterol O-acyltransferase activity	entry into host cell, lipid metabolic process	cell surface	phosphatidylcholine-sterol O-acyltransferase activity	lipid metabolic process	null	2	2	0		FALSE
phosphoinositide-binding protein, putative	MAL7P1.108	MAL7P1.108_100	PF3D7_0720700	MAL7P1.108	PF3D7_0720700	Pf3D7_07_v3	MAL7P1.108, MAL7P1.109	Pf3D7_07_v3: 891,683 - 899,051 (+)	protein coding	Day2	Day12	66.9	1.5	null	null	null	null	Early Ring	Merozoite	88.1	3.6	null	null	null	null	null	null	null	null	Hour8	Hour24	0	5.3	null	null	null	null	null	phosphatidylinositol binding, protein binding	cell communication	null	phosphatidylinositol binding, protein binding	cell communication	null	0	0	0		FALSE
phospholipase C-like, putative	PF10_0132-e1s2	PF10_0132-e1s2_242	PF3D7_1013500	PF10_0132	PF3D7_1013500	Pf3D7_10_v3	PF10_0132	Pf3D7_10_v3: 526,840 - 531,448 (+)	protein coding	Day3	Day8	23.1	1.2	42	28	78.7	1.9	Early Trophozoite	Merozoite	45.7	1.7	null	null	null	null	null	null	null	null	Hour32	Hour16	0	3.8	null	null	null	null	3.1.4.11 (Phosphoinositide phospholipase C); 3.1.4.3 (Phospholipase C)	phosphatidylinositol phospholipase C activity, phospholipase C activity	intracellular signal transduction, lipid metabolic process, phospholipid metabolic process	null	phosphatidylinositol phospholipase C activity, phospholipase C activity, phosphoric diester hydrolase activity, protein binding	intracellular signal transduction, lipid metabolic process, signal transduction	null	0	0	0		FALSE
phospholipase, putative	PF10_0379e1s1	PF10_0379e1s1_292	PF3D7_1038900	PF10_0379	PF3D7_1038900	Pf3D7_10_v3	PF10_0379	Pf3D7_10_v3: 1,562,809 - 1,563,888 (+)	protein coding	Day8	Day1	69.5	1.8	31	1	57.6	1.8	Late Trophozoite	Early Ring	60.7	1.5	null	null	null	null	null	null	null	null	Hour32	Hour16	0	18.2	null	null	null	null	3.1.1.5 (Lysophospholipase)	hydrolase activity	metabolic process	null	null	null	null	0	0	0		FALSE
phospholipid or glycerol acyltransferase, putative	PFI0695c_1o4	PFI0695c_1o4_788	PF3D7_0914200	PFI0695c	PF3D7_0914200	Pf3D7_09_v3	PFI0695c	Pf3D7_09_v3: 608,361 - 610,075 (-)	protein coding	Day1	Day6	54	1.7	1	28	95.2	5.5	Merozoite	Late Trophozoite	96.3	7.1	null	null	null	null	null	null	null	null	Hour0	Hour16	0	2.1	null	null	null	null	2.3.1.- (Transferring groups other than amino-acyl groups.)	transferase activity, transferring acyl groups	metabolic process	apicoplast	transferase activity, transferring acyl groups	metabolic process	null	2	2	0		FALSE
Plasmodium exported protein (PHISTa), unknown function	PFD0090c	PFD0090c_638	PF3D7_0402000	PFD0090c	PF3D7_0402000	Pf3D7_04_v3	MAL4P1.18, PFD0090c	Pf3D7_04_v3: 114,601 - 116,058 (-)	protein coding	Day1	Day12	93.1	18.5	24	5	99.9	28.6	Early Trophozoite	Merozoite	98.6	27.5	null	null	null	null	null	null	null	null	Hour24	Hour8	0	13.9	null	null	null	null	null	ATP binding, ATP-dependent helicase activity, RNA binding, helicase activity	rRNA processing, ribosome biogenesis	nucleus	null	null	null	0	0	0		FALSE
Plasmodium falciparum Maurer's Cleft 2 transmembrane domain protein 11.1, PfMC-2TM_11.1	PF11_0014_2o2	PF11_0014_2o2_297	PF3D7_1100800	PF11_0014	PF3D7_1100800	Pf3D7_11_v3	PF11_0014	Pf3D7_11_v3: 59,550 - 60,328 (+)	protein coding	Day1	Day8	64	6.4	13	1	75.3	1.9	Late Ring	Early Schizogony	39.1	2.2	null	null	null	null	null	null	null	null	Hour24	Hour0	0	21.1	null	null	null	null	null	null	translocation of peptides or proteins into host	Maurer's cleft, integral to membrane	null	null	null	12	9	3		FALSE
Plasmodium falciparum Maurer's Cleft 2 transmembrane domain protein 3, PfMC-2TM_3	PFC1080c_2o2	PFC1080c_2o2_636	PF3D7_0324100	PFC1080c	PF3D7_0324100	Pf3D7_03_v3	MAL3P7.47, PFC1080c	Pf3D7_03_v3: 1,007,413 - 1,008,202 (-)	protein coding	Day1	Day12	54.6	4.8	11	47	36.3	1.7	Late Ring	Early Ring	78.7	4.8	null	null	null	null	null	null	null	null	Hour24	Hour8	0	28	null	null	null	null	null	null	translocation of peptides or proteins into host	Maurer's cleft, integral to membrane	null	null	null	12	10	2		FALSE
Plasmodium falciparum Maurer's Cleft 2 transmembrane domain protein 7.2, PfMC-2TM_7.2	MAL7P1.58_2o2	MAL7P1.58_2o2_121	PF3D7_0713100	MAL7P1.58	PF3D7_0713100	Pf3D7_07_v3	MAL7P1.58	Pf3D7_07_v3: 605,653 - 606,440 (+)	protein coding	Day1	Day6	48.1	2.7	19	1	95.6	11.9	Late Ring	Early Schizogony	51.3	2.2	null	null	null	null	null	null	null	null	Hour24	Hour48	0	13.3	null	null	null	null	null	null	translocation of peptides or proteins into host	Maurer's cleft, integral to membrane	null	null	null	13	11	2		FALSE
Plasmodium falciparum reticulocyte binding protein 2 homolog b	MAL13P1.176e1s2	MAL13P1.176e1s2_65	PF3D7_1335300	MAL13P1.176	PF3D7_1335300	Pf3D7_13_v3	MAL13P1.176	Pf3D7_13_v3: 1,428,874 - 1,438,852 (-)	protein coding	Day3	Day1	28.6	2.1	42	26	98.5	23	Late Schizogony	Early Trophozoite	44.4	2.1	null	null	null	null	null	null	null	null	Hour40	Hour16	0	12.7	null	null	null	null	null	binding	entry into host cell	null	null	null	null	34	18	16		TRUE
Plasmodium falciparum reticulocyte binding protein 2 homolog b	MAL13P1.176e1s1	MAL13P1.176e1s1_64	PF3D7_1335300	MAL13P1.176	PF3D7_1335300	Pf3D7_13_v3	MAL13P1.176	Pf3D7_13_v3: 1,428,874 - 1,438,852 (-)	protein coding	Day3	Day1	28.6	2.1	42	26	98.5	23	Late Schizogony	Early Trophozoite	44.4	2.1	null	null	null	null	null	null	null	null	Hour40	Hour16	0	12.7	null	null	null	null	null	binding	entry into host cell	null	null	null	null	10	6	4		FALSE
PP-loop family protein, putative	PFF0610c_1o1	PFF0610c_1o1_726	PF3D7_0612600	PFF0610c	PF3D7_0612600	Pf3D7_06_v3	2270.t00019, MAL6P1.300, PFF0610c	Pf3D7_06_v3: 523,657 - 525,105 (-)	protein coding	Day1	Day12	73.9	1.5	40	22	89.2	3.5	Late Ring	Late Trophozoite	88.5	1.9	null	null	null	null	null	null	null	null	Hour40	Hour16	0	5.6	null	null	null	null	2.7.7.72 (CCA tRNA nucleotidyltransferase)	null	null	null	tRNA binding	tRNA thio-modification	cytoplasm	1	1	0		FALSE
pre-mRNA splicing factor, putative	PFL0970w_1o1	PFL0970w_1o1_842	PF3D7_1220100	PFL0970w	PF3D7_1220100	Pf3D7_12_v3	2277.t00194, MAL12P1.194, PFL0970w	Pf3D7_12_v3: 802,544 - 804,400 (+)	protein coding	Day1	Day3	72.3	1.1	12	43	90.4	1.9	Early Ring	Late Schizogony	80.9	1.9	null	null	null	null	null	null	null	null	Hour8	Hour48	0	3.3	null	null	null	null	null	null	RNA splicing, via transesterification reactions	spliceosomal complex	protein binding	null	null	3	1	2		FALSE
pre-mRNA splicing factor, putative	PFD0265we2s1	PFD0265we2s1_647	PF3D7_0405400	PFD0265w	PF3D7_0405400	Pf3D7_04_v3	MAL4P1.52, PFD0260w, PFD0265w	Pf3D7_04_v3: 291,251 - 300,976 (+)	protein coding	Day1	Day12	68.1	1.5	14	36	83.4	1.6	Early Ring	Late Schizogony	80.6	1.6	null	null	null	null	null	null	null	null	Hour8	Hour40	0	2.6	null	null	null	null	null	null	RNA splicing, RNA splicing, via transesterification reactions, nuclear mRNA splicing, via spliceosome	spliceosomal complex	null	null	spliceosomal complex	19	15	4		FALSE
pre-mrna splicing factor, putative	PFD0450c_2o2	PFD0450c_2o2_656	PF3D7_0409100	PFD0450c	PF3D7_0409100	Pf3D7_04_v3	MAL4P2.27, PFD0450c	Pf3D7_04_v3: 436,217 - 437,981 (-)	protein coding	Day1	Day6	85.4	1.4	47	35	88.9	2.1	Merozoite	Early Schizogony	93.9	1.8	null	null	null	null	null	null	null	null	Hour0	Hour48	0	2.9	null	null	null	null	null	null	RNA splicing, RNA splicing, via transesterification reactions	spliceosomal complex	null	null	null	1	1	0		FALSE
proteasome 26S regulatory subunit, putative	PFB0260w-e2	PFB0260w-e2_569	PF3D7_0205900	PFB0260w	PF3D7_0205900	Pf3D7_02_v3	PF02_0055, PFB0260w	Pf3D7_02_v3: 235,237 - 238,816 (+)	protein coding	Day2	Day3	87.1	1.5	34	9	96.9	3.2	Early Trophozoite	Merozoite	87.1	2.8	null	null	null	null	null	null	null	null	Hour32	Hour16	0	3.5	null	null	null	null	null	binding, enzyme regulator activity	regulation of protein catabolic process, ubiquitin-dependent protein catabolic process	proteasome complex, proteasome regulatory particle	binding, enzyme regulator activity	regulation of protein catabolic process	proteasome complex	0	0	0		FALSE
proteasome beta-subunit	MAL8P1.142e2s1	MAL8P1.142e2s1_132	PF3D7_0803800	MAL8P1.142	PF3D7_0803800	Pf3D7_08_v3	MAL8P1.142	Pf3D7_08_v3: 233,467 - 234,426 (-)	protein coding	Day12	Day6	98.7	2.2	31	1	92.7	2	Early Schizogony	Merozoite	98.3	6.1	null	null	null	null	null	null	null	null	Hour32	Hour16	0	5.9	null	null	null	null	3.4.25.1 (Proteasome endopeptidase complex)	endopeptidase activity, threonine-type endopeptidase activity	proteolysis involved in cellular protein catabolic process	proteasome core complex	threonine-type endopeptidase activity	proteolysis involved in cellular protein catabolic process	proteasome core complex	0	0	0		FALSE
protein geranylgeranyltransferase type II, alpha subunit, putative	PFL2050w_1o2	PFL2050w_1o2_874	PF3D7_1242600	PFL2050w	PF3D7_1242600	Pf3D7_12_v3	2277.t00410, MAL12P1.408, PFL2050w	Pf3D7_12_v3: 1,800,562 - 1,802,310 (+)	protein coding	Day1	Day2	32.1	1.3	14	35	80.3	3	Early Ring	Merozoite	48.1	2	null	null	null	null	null	null	null	null	Hour24	Hour40	0	3.9	null	null	null	null	2.5.1.60 (Protein geranylgeranyltransferase type II)	protein prenyltransferase activity	protein prenylation	null	protein prenyltransferase activity	protein prenylation	null	0	0	0		FALSE
protein kinase PK4	PFF1370w-s3	PFF1370w-s3_749	PF3D7_0628200	PFF1370w	PF3D7_0628200	Pf3D7_06_v3	2270.t00170, MAL6P1.146, PFF1370w	Pf3D7_06_v3: 1,159,862 - 1,169,080 (+)	protein coding	Day2	Day12	95.7	1.8	38	46	92	1.8	Early Ring	Merozoite	96.6	3.2	null	null	null	null	null	null	null	null	Hour8	Hour40	0	2	null	null	null	null	2.7.1.- (Phosphotransferases with an alcohol group as acceptor.); 2.7.10.2 (Non-specific protein-tyrosine kinase)	ATP binding, elongation factor-2 kinase activity	protein phosphorylation	null	ATP binding, protein kinase activity, protein serine/threonine kinase activity	protein phosphorylation	null	1	1	0		FALSE
protein kinase PK4	PFF1370w-s2	PFF1370w-s2_748	PF3D7_0628200	PFF1370w	PF3D7_0628200	Pf3D7_06_v3	2270.t00170, MAL6P1.146, PFF1370w	Pf3D7_06_v3: 1,159,862 - 1,169,080 (+)	protein coding	Day2	Day12	95.7	1.8	38	46	92	1.8	Early Ring	Merozoite	96.6	3.2	null	null	null	null	null	null	null	null	Hour8	Hour40	0	2	null	null	null	null	2.7.1.- (Phosphotransferases with an alcohol group as acceptor.); 2.7.10.2 (Non-specific protein-tyrosine kinase)	ATP binding, elongation factor-2 kinase activity	protein phosphorylation	null	ATP binding, protein kinase activity, protein serine/threonine kinase activity	protein phosphorylation	null	12	9	3		FALSE
protein kinase, FIKK family	PFI0105c_2o3	PFI0105c_2o3_758	PF3D7_0902200	PFI0105c	PF3D7_0902200	Pf3D7_09_v3	PFI0105c	Pf3D7_09_v3: 98,175 - 100,339 (-)	protein coding	Day1	Day8	24.4	1.5	10	35	89.2	4.3	Late Ring	Early Schizogony	39.5	1.6	null	null	null	null	null	null	null	null	Hour0	Hour48	0	7.5	null	null	null	null	2.7.11.1 (Non-specific serine/threonine protein kinase)	ATP binding, protein serine/threonine kinase activity	protein phosphorylation	Maurer's cleft	ATP binding, protein kinase activity, protein serine/threonine kinase activity	protein phosphorylation	null	1	0	1		FALSE
protein kinase, putative	PFB0150ce2s3	PFB0150ce2s3_565	TWO GENES FOUND	PFB0150c																												NA	NA												12	9	3		FALSE
protein kinase, putative	PFB0150ce1s1	PFB0150ce1s1_563	TWO GENES FOUND	PFB0150c																												NA	NA												9	5	4		TRUE
protein kinase, putative	PFB0150ce2s2	PFB0150ce2s2_564	TWO GENES FOUND	PFB0150c																												NA	NA												8	7	1		FALSE
protein phosphatase 2c, putative	PFE1010we1s1	PFE1010we1s1_701	PF3D7_0520100	PFE1010w	PF3D7_0520100	Pf3D7_05_v3	MAL5P1.202, PFE1010w	Pf3D7_05_v3: 831,617 - 834,343 (+)	protein coding	Day1	Day8	51.7	1.5	11	36	92.4	2.6	Early Trophozoite	Late Schizogony	66	2	null	null	null	null	null	null	null	null	Hour8	Hour48	0	3	null	null	null	null	3.1.3.16 (Phosphoprotein phosphatase)	catalytic activity	null	null	catalytic activity	null	null	0	0	0		FALSE
proteosome subunit, putative	PF14_0025_1o1	PF14_0025_1o1_431	PF3D7_1402300	PF14_0025	PF3D7_1402300	Pf3D7_14_v3	PF14_0025	Pf3D7_14_v3: 85,883 - 87,883 (-)	protein coding	Day1	Day6	51.9	1.5	34	48	93	2.5	Early Schizogony	Merozoite	71.4	1.7	null	null	null	null	null	null	null	null	Hour32	Hour16	0	2.6	null	null	null	null	null	endopeptidase activity	proteolysis	proteasome regulatory particle	protein binding	null	null	0	0	0		FALSE
pseudouridylate synthase, putative	PF08_0123_1o1	PF08_0123_1o1_215	PF3D7_0804600	PF08_0123	PF3D7_0804600	Pf3D7_08_v3	PF08_0123	Pf3D7_08_v3: 268,856 - 270,696 (-)	protein coding	Day1	Day3	56.5	1.4	4	36	85.7	2	Early Trophozoite	Late Schizogony	62.9	2.3	null	null	null	null	null	null	null	null	Hour24	Hour16	0	3.9	null	null	null	null	5.4.99.12 (tRNA pseudouridine(38-40) synthase)	RNA binding, pseudouridine synthase activity	pseudouridine synthesis	null	RNA binding, pseudouridine synthase activity	RNA modification, pseudouridine synthesis	null	11	10	1		FALSE
p-type ATPase, putative	PFL0590ce1s1	PFL0590ce1s1_829	PF3D7_1211900	PFL0590c	PF3D7_1211900	Pf3D7_12_v3	2277.t00119, MAL12P1.118, PFL0590c	Pf3D7_12_v3: 529,005 - 532,799 (-)	protein coding	Day1	Day12	87.1	3.3	40	28	95.8	2.4	Early Trophozoite	Merozoite	92.6	2.7	null	null	null	null	null	null	null	null	Hour24	Hour0	0	2	null	null	null	null	3.6.3.2 (Magnesium-importing ATPase); 3.6.3.8 (Calcium-transporting ATPase)	ATP binding, ATPase activity, coupled to transmembrane movement of ions, phosphorylative mechanism, hydrogen ion transmembrane transporter activity	ATP biosynthetic process, cation transport, metabolic process	membrane	ATP binding, catalytic activity, metal ion binding, nucleotide binding	ATP biosynthetic process, cation transport, metabolic process	membrane	15	11	4		TRUE
pyruvate dehydrogenase E1 component, alpha subunit, putative	PF11_0256_1o1	PF11_0256_1o1_332	PF3D7_1124500	PF11_0256	PF3D7_1124500	Pf3D7_11_v3	PF11_0256	Pf3D7_11_v3: 966,980 - 968,806 (+)	protein coding	Day8	Day1	91.4	3.4	10	40	51.4	2.2	Late Trophozoite	Late Schizogony	55.5	1.1	null	null	null	null	null	null	null	null	Hour32	Hour16	0	2.3	null	null	null	null	1.2.4.1 (Pyruvate dehydrogenase (acetyl-transferring))	pyruvate dehydrogenase (acetyl-transferring) activity	acetyl-CoA biosynthetic process from pyruvate, fatty acid biosynthetic process, tricarboxylic acid cycle	apicoplast, membrane, pyruvate dehydrogenase complex	null	metabolic process	null	0	0	0		FALSE
replication factor A-related protein, putative	PFI0235we2s1	PFI0235we2s1_761	PF3D7_0904800	PFI0235w	PF3D7_0904800	Pf3D7_09_v3	PFI0235w	Pf3D7_09_v3: 222,271 - 224,156 (+)	protein coding	Day2	Day12	82.9	2	32	8	93.6	7.1	Late Trophozoite	Early Ring	75.5	3.6	null	null	null	null	null	null	null	null	Hour32	Hour16	0	12.2	null	null	null	null	null	nucleic acid binding	null	null	nucleic acid binding	null	null	0	0	0		FALSE
replication factor C subunit 1, putative	PFB0895ce1s1	PFB0895ce1s1_591	PF3D7_0219600	PFB0895c	PF3D7_0219600	Pf3D7_02_v3	PF02_0183, PFB0895c	Pf3D7_02_v3: 779,418 - 782,132 (-)	protein coding	Day2	Day12	54.5	1.6	30	11	89.2	5.1	Late Trophozoite	Early Ring	54.7	2.2	null	null	null	null	null	null	null	null	Hour32	Hour16	0	22.2	null	null	null	null	null	ATP binding, DNA clamp loader activity	DNA replication	DNA replication factor C complex, intracellular	ATP binding, DNA binding, DNA clamp loader activity, nucleoside-triphosphatase activity, nucleotide binding	DNA replication	DNA replication factor C complex, intracellular	3	2	1		FALSE
RESA-like protein, putative	PFL2535w_2o2	PFL2535w_2o2_886	PF3D7_1252700	PFL2535w	PF3D7_1252700	Pf3D7_12_v3	2277.t00505, MAL12P1.502, PFL2535w	Pf3D7_12_v3: 2,154,618 - 2,156,124 (+)	protein coding	Day2	Day12	82.5	2.2	null	null	null	null	Late Trophozoite	Early Ring	82	1.6	null	null	null	null	null	null	null	null	Hour24	Hour16	0	1.8	null	null	null	null	null	null	null	plasma membrane	null	null	null	2	2	0		FALSE
reticulocyte binding protein homolog 5, Rh5	PFD1145c_2o2	PFD1145c_2o2_667	PF3D7_0424100	PFD1145c	PF3D7_0424100	Pf3D7_04_v3	MAL4P1.224, PFD1145c	Pf3D7_04_v3: 1,082,363 - 1,084,150 (-)	protein coding	Day12	Day8	33.1	1.9	43	26	98.4	45	Late Schizogony	Early Trophozoite	30.7	1.8	null	null	null	null	null	null	null	null	Hour48	Hour16	0	38.5	null	null	null	null	null	null	cell-cell adhesion, entry into host	rhoptry, tight junction	null	null	null	2	0	2		FALSE
rhomboid protease, putative	PFE0340c_1o1	PFE0340c_1o1_684	PF3D7_0506900	PFE0340c	PF3D7_0506900	Pf3D7_05_v3	MAL5P1.70, PFE0340c	Pf3D7_05_v3: 288,776 - 291,055 (-)	protein coding	Day12	Day1	92.8	6.9	38	21	96.8	16.3	Early Schizogony	Early Ring	89.1	4.7	null	null	null	null	null	null	null	null	Hour40	Hour16	0	34.1	null	null	null	null	3.4.21.105 (Rhomboid protease)	peptidase activity, serine-type endopeptidase activity	signal peptide processing	integral to membrane	serine-type endopeptidase activity	null	integral to membrane	7	6	1		FALSE
rhoptry protein, putative	PFI0265ce7s1	PFI0265ce7s1_766	PF3D7_0905400	PFI0265c	PF3D7_0905400	Pf3D7_09_v3	PFI0265c	Pf3D7_09_v3: 270,740 - 274,789 (-)	protein coding	Day2	Day1	87.2	7.3	36	20	99.9	115.4	Early Schizogony	Late Ring	96.6	18.4	null	null	null	null	null	null	null	null	Hour40	Hour16	0	55.9	null	null	null	null	null	null	null	null	null	null	null	19	14	5		FALSE
rhoptry-associated protein 1, RAP1	PF14_0102e1s1	PF14_0102e1s1_438	PF3D7_1410400	PF14_0102	PF3D7_1410400	Pf3D7_14_v3	PF14_0102	Pf3D7_14_v3: 420,442 - 422,790 (+)	protein coding	Day3	Day12	86.4	6.9	37	21	99.8	27.6	Late Schizogony	Late Ring	98.1	24.2	null	null	null	null	null	null	null	null	Hour40	Hour16	0	69.4	null	null	null	null	null	null	null	rhoptry	null	null	null	23	18	5		FALSE
ribose-phosphate pyrophosphokinase, putative	PF13_0157e1s1	PF13_0157e1s1_398	PF3D7_1327800	PF13_0157	PF3D7_1327800	Pf3D7_13_v3	PF13_0157	Pf3D7_13_v3: 1,162,620 - 1,164,302 (+)	protein coding	Day1	Day12	76.5	3.1	11	37	88.7	2.7	Early Ring	Early Schizogony	77.7	1.7	null	null	null	null	null	null	null	null	Hour24	Hour40	0	3.6	null	null	null	null	2.7.6.1 (Ribose-phosphate diphosphokinase)	magnesium ion binding, ribose phosphate diphosphokinase activity	histidine biosynthetic process, nucleoside metabolic process, nucleotide biosynthetic process, tryptophan biosynthetic process	apicoplast	magnesium ion binding, ribose phosphate diphosphokinase activity	nucleoside metabolic process, nucleotide biosynthetic process	null	0	0	0		FALSE
Ribosomal protein L13, putative	PFB0645c-e2	PFB0645c-e2_588	PF3D7_0214200	PFB0645c	PF3D7_0214200	Pf3D7_02_v3	PF02_0133, PFB0645c	Pf3D7_02_v3: 575,155 - 576,054 (-)	protein coding	Day3	Day12	73.1	1.4	27	12	75.7	1.7	Merozoite	Early Ring	77.4	2	null	null	null	null	null	null	null	null	Hour32	Hour16	0	19.6	null	null	null	null	null	structural constituent of ribosome	translation	cytosolic large ribosomal subunit, intracellular, ribosome	structural constituent of ribosome	translation	ribosome	2	2	0		FALSE
RIFIN	PFL0015ce2s1	PFL0015ce2s1_812	PF3D7_1200300	PFL0015c	PF3D7_1200300	Pf3D7_12_v3	2277.t00003, MAL12P1.3, PFL0015c	Pf3D7_12_v3: 30,078 - 31,261 (-)	protein coding	Day12	Day2	56.2	1.6	46	27	56.2	1.3	Merozoite	Late Trophozoite	71	2.4	null	null	null	null	null	null	null	null	Hour40	Hour32	0	3.6	null	null	null	null	null	null	antigenic variation	host cell plasma membrane, membrane	null	null	null	3	2	1		FALSE
RIFIN	PFI0010ce2s1	PFI0010ce2s1_757	PF3D7_0900200	PFI0010c	PF3D7_0900200	Pf3D7_09_v3	PFI0010c	Pf3D7_09_v3: 29,797 - 31,157 (-)	protein coding	Day1	Day12	37.6	1.5	38	10	17.7	1.2	Merozoite	Early Schizogony	65.6	1.9	null	null	null	null	null	null	null	null	Hour40	Hour16	0	9.6	null	null	null	null	null	null	antigenic variation	host cell plasma membrane, membrane	null	null	null	2	2	0		FALSE
RIFIN	PF10_0401e2s1	PF10_0401e2s1_293	PF3D7_1040800	PF10_0401	PF3D7_1040800	Pf3D7_10_v3	PF10_0401	Pf3D7_10_v3: 1,625,772 - 1,626,824 (+)	protein coding	Day1	Day2	27.2	1.6	46	34	64.6	1.6	Merozoite	Early Schizogony	61.7	2.3	null	null	null	null	null	null	null	null	Hour40	Hour0	0	1.8	null	null	null	null	null	null	antigenic variation	host cell plasma membrane, membrane	null	null	null	1	1	0		FALSE
ring-infected erythrocyte surface antigen 2, RESA-2 - malaria parasite (Plasmodium falciparum)-related	PF11_0512-e2	PF11_0512-e2_369	PF3D7_1149500	PF11_0512	PF3D7_1149500	Pf3D7_11_v3	PF11_0512	Pf3D7_11_v3: 1,991,359 - 1,994,018 (-)	protein coding	Day12	Day2	18	1.7	4	28	91.4	16.6	Early Ring	Early Schizogony	39.3	1.4	null	null	null	null	null	null	null	null	Hour0	Hour32	0	20	null	null	null	null	null	heat shock protein binding, unfolded protein binding	protein folding	membrane	heat shock protein binding	null	null	0	0	0		FALSE
ring-infected erythrocyte surface antigen precursor	PFA0110we2s2	PFA0110we2s2_535	PF3D7_0102200	PFA0110w	PF3D7_0102200	Pf3D7_01_v3	MAL1P1.13, PFA0110w	Pf3D7_01_v3: 98,819 - 102,282 (+)	protein coding	Day3	Day8	88.8	3.1	48	28	100	69.7	Merozoite	Late Trophozoite	99.4	43.9	null	null	null	null	null	null	null	null	Hour0	Hour32	0	90.3	null	null	null	null	null	heat shock protein binding	regulation of immune response	host cell plasma membrane, merozoite dense granule, symbiont-containing vacuole	heat shock protein binding	null	null	28	18	10		TRUE
ring-infected erythrocyte surface antigen, putative	PF11_0509-e2s1	PF11_0509-e2s1_368	PF3D7_1149200	PF11_0509	PF3D7_1149200	Pf3D7_11_v3	PF11_0509	Pf3D7_11_v3: 1,976,407 - 1,979,804 (+)	protein coding	Day3	Day8	60.4	3	45	28	99	9.8	Merozoite	Late Trophozoite	97.9	32.6	null	null	null	null	null	null	null	null	Hour0	Hour32	0	66.8	null	null	null	null	null	heat shock protein binding, spectrin binding, unfolded protein binding	protein folding	null	heat shock protein binding	null	null	20	14	6		FALSE
RNA binding protein, putative	MAL13P1.385_1o1	MAL13P1.385_1o1_91	PF3D7_1343900	MAL13P1.385	PF3D7_1343900	Pf3D7_13_v3	MAL13P1.385	Pf3D7_13_v3: 1,756,212 - 1,758,158 (+)	protein coding	Day12	Day6	30.7	1.7	5	25	68.3	1.7	Early Ring	Merozoite	37.6	1.4	null	null	null	null	null	null	null	null	Hour8	Hour32	0	3	null	null	null	null	null	null	RNA splicing	null	protein binding	RNA splicing	null	1	1	0		FALSE
RNA helicase, putative	PF14_0370e2s2	PF14_0370e2s2_470	PF3D7_1439100	PF14_0370	PF3D7_1439100	Pf3D7_14_v3	PF14_0370	Pf3D7_14_v3: 1,580,750 - 1,588,857 (+)	protein coding	Day1	Day6	28.3	1.4	17	37	85.4	2	Late Ring	Late Schizogony	49.4	1.6	null	null	null	null	null	null	null	null	Hour8	Hour40	0	2.8	null	null	null	null	3.6.4.13 (RNA helicase)	ATP binding, ATP-dependent RNA helicase activity, nucleic acid binding	null	null	ATP binding, ATP-dependent helicase activity, helicase activity, nucleic acid binding, nucleoside-triphosphatase activity, nucleotide binding	null	null	0	0	0		FALSE
RNA helicase, putative	PF14_0370e1s1	PF14_0370e1s1_468	PF3D7_1439100	PF14_0370	PF3D7_1439100	Pf3D7_14_v3	PF14_0370	Pf3D7_14_v3: 1,580,750 - 1,588,857 (+)	protein coding	Day1	Day6	28.3	1.4	17	37	85.4	2	Late Ring	Late Schizogony	49.4	1.6	null	null	null	null	null	null	null	null	Hour8	Hour40	0	2.8	null	null	null	null	3.6.4.13 (RNA helicase)	ATP binding, ATP-dependent RNA helicase activity, nucleic acid binding	null	null	ATP binding, ATP-dependent helicase activity, helicase activity, nucleic acid binding, nucleoside-triphosphatase activity, nucleotide binding	null	null	1	1	0		FALSE
RNA helicase, putative	PF14_0370e2s1	PF14_0370e2s1_469	PF3D7_1439100	PF14_0370	PF3D7_1439100	Pf3D7_14_v3	PF14_0370	Pf3D7_14_v3: 1,580,750 - 1,588,857 (+)	protein coding	Day1	Day6	28.3	1.4	17	37	85.4	2	Late Ring	Late Schizogony	49.4	1.6	null	null	null	null	null	null	null	null	Hour8	Hour40	0	2.8	null	null	null	null	3.6.4.13 (RNA helicase)	ATP binding, ATP-dependent RNA helicase activity, nucleic acid binding	null	null	ATP binding, ATP-dependent helicase activity, helicase activity, nucleic acid binding, nucleoside-triphosphatase activity, nucleotide binding	null	null	0	0	0		FALSE
RNA helicase-1	PFE1390w_1o1	PFE1390w_1o1_719	PF3D7_0527900	PFE1390w	PF3D7_0527900	Pf3D7_05_v3	MAL5P1.276, PFE1390w	Pf3D7_05_v3: 1,153,676 - 1,155,673 (+)	protein coding	Day8	Day3	67.8	1.3	4	36	82.8	3.2	Early Ring	Late Schizogony	72.8	2	null	null	null	null	null	null	null	null	Hour8	Hour48	0	5.5	null	null	null	null	null	ATP binding, ATP-dependent RNA helicase activity, nucleic acid binding	null	null	ATP binding, ATP-dependent helicase activity, helicase activity, nucleic acid binding	null	null	9	7	2		FALSE
RNA polymerase I	PFE0465c-e1s3	PFE0465c-e1s3_689	PF3D7_0509400	PFE0465c	PF3D7_0509400	Pf3D7_05_v3	MAL5P1.95, PFE0465c	Pf3D7_05_v3: 389,914 - 398,997 (-)	protein coding	Day1	Day12	64.7	2.2	14	35	94.9	3.9	Early Ring	Early Schizogony	86.7	2.8	null	null	null	null	null	null	null	null	Hour8	Hour40	0	6.6	null	null	null	null	2.7.7.6 (DNA-directed RNA polymerase)	DNA binding, DNA-directed RNA polymerase activity	transcription from RNA polymerase I promoter	DNA-directed RNA polymerase I complex	DNA binding, DNA-directed RNA polymerase activity	null	null	0	0	0		FALSE
RNA polymerase I	PFE0465c-e1s1	PFE0465c-e1s1_688	PF3D7_0509400	PFE0465c	PF3D7_0509400	Pf3D7_05_v3	MAL5P1.95, PFE0465c	Pf3D7_05_v3: 389,914 - 398,997 (-)	protein coding	Day1	Day12	64.7	2.2	14	35	94.9	3.9	Early Ring	Early Schizogony	86.7	2.8	null	null	null	null	null	null	null	null	Hour8	Hour40	0	6.6	null	null	null	null	2.7.7.6 (DNA-directed RNA polymerase)	DNA binding, DNA-directed RNA polymerase activity	transcription from RNA polymerase I promoter	DNA-directed RNA polymerase I complex	DNA binding, DNA-directed RNA polymerase activity	null	null	8	6	2		FALSE
RNA-binding protein mei2 homologue, putative	PFF1125c_1o1	PFF1125c_1o1_743	PF3D7_0623400	PFF1125c	PF3D7_0623400	Pf3D7_06_v3	2270.t00121, MAL6P1.195, PFF1125c	Pf3D7_06_v3: 950,223 - 951,506 (-)	protein coding	Day12	Day1	52.2	1.9	28	12	42.2	1.5	Late Schizogony	Early Ring	39.7	1.6	null	null	null	null	null	null	null	null	Hour48	Hour16	0	12	null	null	null	null	null	RNA binding	positive regulation of meiosis	null	null	null	null	4	2	2		FALSE
RNA-binding protein, putative	PFE0935ce1s1	PFE0935ce1s1_699	PF3D7_0518700	PFE0935c	PF3D7_0518700	Pf3D7_05_v3	MAL5P1.187, PFE0935c	Pf3D7_05_v3: 774,075 - 780,438 (-)	protein coding	Day8	Day2	50.7	1.6	10	34	58.7	2.1	Merozoite	Early Ring	20.4	1.2	null	null	null	null	null	null	null	null	Hour8	Hour24	0	3.7	null	null	null	null	null	RNA binding	regulation of RNA stability, regulation of translation	null	RNA binding, binding	null	null	1	1	0		FALSE
S-adenosylmethionine decarboxylase-ornithine decarboxylase	PF10_0322-s2	PF10_0322-s2_277	PF3D7_1033100	PF10_0322	PF3D7_1033100	Pf3D7_10_v3	PF10_0322	Pf3D7_10_v3: 1,324,132 - 1,328,436 (-)	protein coding	Day1	Day12	87.8	2	30	46	99.5	3.8	Early Trophozoite	Merozoite	95.2	3.2	null	null	null	null	null	null	null	null	Hour24	Hour0	0	1.6	null	null	null	null	4.1.1.17 (Ornithine decarboxylase); 4.1.1.50 (Adenosylmethionine decarboxylase)	adenosylmethionine decarboxylase activity, ornithine decarboxylase activity	polyamine biosynthetic process, putrescine metabolic process, spermidine biosynthetic process, spermine biosynthetic process	null	adenosylmethionine decarboxylase activity, catalytic activity	spermidine biosynthetic process, spermine biosynthetic process	null	2	2	0		FALSE
Ser/Thr protein kinase	MAL13P1.278e1s5	MAL13P1.278e1s5_81	PF3D7_1356800	MAL13P1.278	PF3D7_1356800	Pf3D7_13_v3	MAL13P1.278	Pf3D7_13_v3: 2,249,587 - 2,261,721 (+)	protein coding	Day8	Day1	39	2.1	40	24	95.2	14.8	Late Schizogony	Early Trophozoite	49.1	2.1	null	null	null	null	null	null	null	null	Hour40	Hour16	0	14.7	null	null	null	null	2.7.11.1 (Non-specific serine/threonine protein kinase)	ATP binding, protein serine/threonine kinase activity, protein tyrosine kinase activity	protein phosphorylation	cAMP-dependent protein kinase complex	ATP binding, protein kinase activity, protein serine/threonine kinase activity	protein phosphorylation	null	0	0	0		FALSE
Ser/Thr protein kinase, putative	PF14_0392e5s1	PF14_0392e5s1_473	PF3D7_1441300	PF14_0392	PF3D7_1441300	Pf3D7_14_v3	PF14_0392	Pf3D7_14_v3: 1,681,791 - 1,689,157 (+)	protein coding	Day8	Day1	65.3	2.7	37	22	69.3	2	Early Schizogony	Early Trophozoite	38.2	1.7	null	null	null	null	null	null	null	null	Hour48	Hour16	0	9.8	null	null	null	null	2.7.11.1 (Non-specific serine/threonine protein kinase)	ATP binding, protein serine/threonine kinase activity, protein tyrosine kinase activity	protein phosphorylation	null	ATP binding, protein kinase activity, protein serine/threonine kinase activity	protein phosphorylation	null	8	7	1		FALSE
Serine/Threonine protein kinase, FIKK family	PFA0130c_2o3	PFA0130c_2o3_537	PF3D7_0102600	PFA0130c	PF3D7_0102600	Pf3D7_01_v3	MAL1P1.17, PFA0130c	Pf3D7_01_v3: 119,041 - 121,249 (-)	protein coding	Day12	Day2	50	1.5	15	28	80.2	4.9	Late Ring	Early Schizogony	62.1	2.4	null	null	null	null	null	null	null	null	Hour24	Hour32	0	16.3	null	null	null	null	2.7.11.1 (Non-specific serine/threonine protein kinase)	ATP binding, protein kinase activity, protein serine/threonine kinase activity	protein phosphorylation	null	ATP binding, protein kinase activity, protein serine/threonine kinase activity	protein phosphorylation	null	5	5	0		FALSE
serine/threonine protein phosphatase pfPp5	MAL13P1.274_1o1	MAL13P1.274_1o1_80	PF3D7_1355500	MAL13P1.274	PF3D7_1355500	Pf3D7_13_v3	MAL13P1.274, PF13_0294	Pf3D7_13_v3: 2,199,594 - 2,201,570 (+)	protein coding	Day1	Day6	34.5	1.7	21	36	89	2.7	Late Trophozoite	Early Schizogony	28.1	1.4	null	null	null	null	null	null	null	null	Hour24	Hour40	0	2.9	null	null	null	null	3.1.3.16 (Phosphoprotein phosphatase)	metal ion binding, protein serine/threonine phosphatase activity	protein dephosphorylation	protein serine/threonine phosphatase complex	hydrolase activity, metal ion binding, protein binding, protein serine/threonine phosphatase activity	null	null	12	7	5		FALSE
serpentine receptor, putative	PFD1075w-s2	PFD1075w-s2_665	TWO GENES FOUND	PFD1075w																												NA	NA												0	0	0		FALSE
SET domain protein, putative	PFF1440w-s5	PFF1440w-s5_754	PF3D7_0629700	PFF1440w	PF3D7_0629700	Pf3D7_06_v3	2270.t00184, MAL6P1.131, PFF1440w	Pf3D7_06_v3: 1,221,941 - 1,242,922 (+)	protein coding	Day2	Day12	34.1	1.3	30	9	90.9	1.6	Early Schizogony	Merozoite	59.2	1.5	null	null	null	null	null	null	null	null	Hour8	Hour24	0	1.8	null	null	null	null	2.1.1.43 (Histone-lysine N-methyltransferase)	protein domain specific binding, zinc ion binding	null	null	protein binding, zinc ion binding	null	null	4	4	0		FALSE
SET domain protein, putative	PFF1440w-s1	PFF1440w-s1_752	PF3D7_0629700	PFF1440w	PF3D7_0629700	Pf3D7_06_v3	2270.t00184, MAL6P1.131, PFF1440w	Pf3D7_06_v3: 1,221,941 - 1,242,922 (+)	protein coding	Day2	Day12	34.1	1.3	30	9	90.9	1.6	Early Schizogony	Merozoite	59.2	1.5	null	null	null	null	null	null	null	null	Hour8	Hour24	0	1.8	null	null	null	null	2.1.1.43 (Histone-lysine N-methyltransferase)	protein domain specific binding, zinc ion binding	null	null	protein binding, zinc ion binding	null	null	5	4	1		FALSE
SET domain protein, putative	PFF1440w-s3	PFF1440w-s3_753	PF3D7_0629700	PFF1440w	PF3D7_0629700	Pf3D7_06_v3	2270.t00184, MAL6P1.131, PFF1440w	Pf3D7_06_v3: 1,221,941 - 1,242,922 (+)	protein coding	Day2	Day12	34.1	1.3	30	9	90.9	1.6	Early Schizogony	Merozoite	59.2	1.5	null	null	null	null	null	null	null	null	Hour8	Hour24	0	1.8	null	null	null	null	2.1.1.43 (Histone-lysine N-methyltransferase)	protein domain specific binding, zinc ion binding	null	null	protein binding, zinc ion binding	null	null	9	8	1		FALSE
sexual stage-specific protein precursor	PFD0310w	PFD0310w_649	PF3D7_0406200	PFD0310w	PF3D7_0406200	Pf3D7_04_v3	MAL4P1.61, PFD0310w	Pf3D7_04_v3: 329,216 - 329,689 (+)	protein coding	Day12	Day1	99.9	2.3	13	1	99.5	3.1	Merozoite	Late Trophozoite	99.1	2.7	null	null	null	null	null	null	null	null	Hour24	Hour16	0	3.6	null	null	null	null	null	null	null	null	null	null	null	18	11	7		FALSE
signal peptide peptidase, mSPP	PF14_0543_9o9	PF14_0543_9o9_492	PF3D7_1457000	PF14_0543	PF3D7_1457000	Pf3D7_14_v3	PF14_0543	Pf3D7_14_v3: 2,336,649 - 2,339,153 (-)	protein coding	Day8	Day3	99.3	1.6	33	1	97.7	2.3	Early Schizogony	Merozoite	99.1	5.5	null	null	null	null	null	null	null	null	Hour32	Hour0	0	4.7	null	null	null	null	3.4.21.8 (Transferred entry: 3.4.21.34 and 3.4.21.35); 3.4.21.89 (Signal peptidase I)	aspartic-type endopeptidase activity, peptidase activity	cell-cell adhesion, entry into host cell	integral to membrane, microneme	aspartic-type endopeptidase activity	null	integral to membrane	3	3	0		FALSE
signal recognition particle receptor alpha subunit, putative	PF13_0350	PF13_0350_427	PF3D7_1366600	PF13_0350	PF3D7_1366600	Pf3D7_13_v3	PF13_0350	Pf3D7_13_v3: 2,663,422 - 2,665,152 (-)	protein coding	Day1	Day8	82.9	1.4	44	1	82.2	2.4	Early Trophozoite	Merozoite	86.6	2.5	null	null	null	null	null	null	null	null	Hour24	Hour16	0	3.8	null	null	null	null	null	GTP binding, nucleoside-triphosphatase activity, protein binding, signal recognition particle binding	SRP-dependent cotranslational protein targeting to membrane	signal recognition particle receptor complex	GTP binding, GTPase activity, nucleoside-triphosphatase activity, nucleotide binding, signal recognition particle binding	GTP catabolic process, SRP-dependent cotranslational protein targeting to membrane, intracellular protein transport, transport	signal recognition particle receptor complex	8	8	0		FALSE
small heat shock protein, putative	PF13_0021e1s1	PF13_0021e1s1_377	PF3D7_1304500	PF13_0021	PF3D7_1304500	Pf3D7_13_v3	PF13_0021	Pf3D7_13_v3: 235,800 - 236,435 (-)	protein coding	Day12	Day6	48.2	1.4	24	6	97.1	7.6	Late Trophozoite	Early Ring	84.1	5.6	null	null	null	null	null	null	null	null	Hour24	Hour16	0	12.9	null	null	null	null	null	null	response to heat, response to unfolded protein	null	null	null	null	3	2	1		FALSE
splicing factor 3b, subunit 3, 130kD, putative	PFL1680we1s2	PFL1680we1s2_867	PF3D7_1234800	PFL1680w	PF3D7_1234800	Pf3D7_12_v3	2277.t00336, MAL12P1.335, PFL1680w	Pf3D7_12_v3: 1,452,606 - 1,457,227 (+)	protein coding	Day1	Day8	78.4	1.4	14	47	76.3	2.9	Early Ring	Late Schizogony	84.9	2.2	null	null	null	null	null	null	null	null	Hour32	Hour48	0	2.9	null	null	null	null	null	nucleic acid binding	RNA splicing, RNA splicing, via transesterification reactions	nucleus, spliceosomal complex	nucleic acid binding, protein binding	null	nucleus	0	0	0		FALSE
starp antigen	PF07_0006-e2	PF07_0006-e2_171	PF3D7_0702300	PF07_0006	PF3D7_0702300	Pf3D7_07_v3	PF07_0006	Pf3D7_07_v3: 96,761 - 98,730 (+)	protein coding	Day8	Day2	5.7	1.5	6	31	96.1	26.3	Early Ring	Early Schizogony	76.6	5.8	null	null	null	null	null	null	null	null	Hour8	Hour32	0	89.3	null	null	null	null	null	null	null	cell surface	null	null	null	25	18	7		FALSE
starp antigen	PF07_0006_2o2	PF07_0006_2o2_170	PF3D7_0702300	PF07_0006	PF3D7_0702300	Pf3D7_07_v3	PF07_0006	Pf3D7_07_v3: 96,761 - 98,730 (+)	protein coding	Day8	Day2	5.7	1.5	6	31	96.1	26.3	Early Ring	Early Schizogony	76.6	5.8	null	null	null	null	null	null	null	null	Hour8	Hour32	0	89.3	null	null	null	null	null	null	null	cell surface	null	null	null	27	18	9		FALSE
STEVOR	PFL2610we2s1	PFL2610we2s1_889	PF3D7_1254100	PFL2610w	PF3D7_1254100	Pf3D7_12_v3	2277.t00520, MAL12P1.517, PFL2610w	Pf3D7_12_v3: 2,204,724 - 2,205,714 (+)	protein coding	Day1	Day2	34.6	1.6	10	38	31.9	1.5	Merozoite	Early Schizogony	46.7	1.7	null	null	null	null	null	null	null	null	Hour48	Hour16	0	2.4	null	null	null	null	null	null	null	Maurer's cleft, membrane	null	null	null	7	4	3		TRUE
subunit of proteaseome activator complex, putative	PFI0370ce1s1	PFI0370ce1s1_774	PF3D7_0907700	PFI0370c	PF3D7_0907700	Pf3D7_09_v3	PFI0370c	Pf3D7_09_v3: 364,069 - 364,908 (-)	protein coding	Day1	Day6	50.9	1.8	46	25	97.5	2	Merozoite	Early Schizogony	69.4	1.9	null	null	null	null	null	null	null	null	Hour0	Hour48	0	2.4	null	null	null	null	null	null	null	proteasome activator complex	null	null	proteasome activator complex	2	2	0		FALSE
sugar transporter	PFI0955w_1o1	PFI0955w_1o1_791	PF3D7_0919500	PFI0955w	PF3D7_0919500	Pf3D7_09_v3	PFI0955w	Pf3D7_09_v3: 798,498 - 799,928 (+)	protein coding	Day8	Day3	62.7	1.8	1	24	82	1.4	Merozoite	Early Trophozoite	52.6	1.6	null	null	null	null	null	null	null	null	Hour32	Hour16	0	8.2	null	null	null	null	null	transporter activity	transport	integral to membrane	transmembrane transporter activity	transmembrane transport	integral to membrane	0	0	0		FALSE
SURFIN, surface-associated interspersed gene	PFA0725we1s1	PFA0725we1s1_557	PF3D7_0115000	PFA0725w	PF3D7_0115000	Pf3D7_01_v3	3D7surf1.3, MAL1P4.21, PFA0725w	Pf3D7_01_v3: 577,704 - 583,789 (+)	protein coding	Day1	Day8	23.3	1.3	13	33	57.5	1.3	Merozoite	Early Trophozoite	24.1	1.4	null	null	null	null	null	null	null	null	Hour40	Hour16	0	21.2	null	null	null	null	null	null	null	null	null	null	null	3	1	2		TRUE
T-complex protein 1, putative	PFB0635we1s1	PFB0635we1s1_586	PF3D7_0214000	PFB0635w	PF3D7_0214000	Pf3D7_02_v3	PF02_0131, PFB0635w	Pf3D7_02_v3: 566,121 - 567,894 (+)	protein coding	Day1	Day12	87.5	3	20	36	94.4	4.3	Early Trophozoite	Late Schizogony	91.4	4.2	null	null	null	null	null	null	null	null	Hour24	Hour48	0	6.1	null	null	null	null	null	ATP binding, ATPase activity, coupled, unfolded protein binding	protein folding	null	ATP binding, unfolded protein binding	cellular protein metabolic process, protein folding	null	0	0	0		FALSE
threonine -- tRNA ligase, putative	PF11_0270e1s2	PF11_0270e1s2_336	PF3D7_1126000	PF11_0270	PF3D7_1126000	Pf3D7_11_v3	PF11_0270	Pf3D7_11_v3: 1,014,334 - 1,017,375 (-)	protein coding	Day1	Day12	85.8	3.8	16	2	93.7	2.1	Early Trophozoite	Merozoite	90.5	3.6	null	null	null	null	null	null	null	null	Hour24	Hour48	0	3	null	null	null	null	6.1.1.3 (Threonine--tRNA ligase)	ATP binding, threonine-tRNA ligase activity	threonyl-tRNA aminoacylation, translation	apicoplast, cytoplasm	ATP binding, aminoacyl-tRNA ligase activity, nucleotide binding, threonine-tRNA ligase activity	tRNA aminoacylation, tRNA aminoacylation for protein translation, threonyl-tRNA aminoacylation, translation	cytoplasm	0	0	0		FALSE
threonine -- tRNA ligase, putative	PF11_0270e1s1	PF11_0270e1s1_335	PF3D7_1126000	PF11_0270	PF3D7_1126000	Pf3D7_11_v3	PF11_0270	Pf3D7_11_v3: 1,014,334 - 1,017,375 (-)	protein coding	Day1	Day12	85.8	3.8	16	2	93.7	2.1	Early Trophozoite	Merozoite	90.5	3.6	null	null	null	null	null	null	null	null	Hour24	Hour48	0	3	null	null	null	null	6.1.1.3 (Threonine--tRNA ligase)	ATP binding, threonine-tRNA ligase activity	threonyl-tRNA aminoacylation, translation	apicoplast, cytoplasm	ATP binding, aminoacyl-tRNA ligase activity, nucleotide binding, threonine-tRNA ligase activity	tRNA aminoacylation, tRNA aminoacylation for protein translation, threonyl-tRNA aminoacylation, translation	cytoplasm	8	6	2		FALSE
transcription elongation factor s-ii, putative	PF07_0057_1o1	PF07_0057_1o1_182	PF3D7_0714500	PF07_0057	PF3D7_0714500	Pf3D7_07_v3	PF07_0057	Pf3D7_07_v3: 664,956 - 666,167 (+)	protein coding	Day2	Day3	41.3	1.6	28	41	94.5	1.6	Early Ring	Late Schizogony	50.3	1.3	null	null	null	null	null	null	null	null	Hour32	Hour16	0	4.7	null	null	null	null	null	DNA binding, protein binding, zinc ion binding	regulation of transcription from RNA polymerase II promoter, transcription, DNA-dependent	nucleus, transcription elongation factor complex	DNA binding, nucleic acid binding, zinc ion binding	regulation of transcription from RNA polymerase II promoter	nucleus	15	12	3		FALSE
transcription factor iib, putative	PFE0415w_4o4	PFE0415w_4o4_687	PF3D7_0508400	PFE0415w	PF3D7_0508400	Pf3D7_05_v3	MAL5P1.85, PFE0415w	Pf3D7_05_v3: 344,931 - 346,744 (+)	protein coding	Day6	Day2	64.6	1.8	46	30	67.6	1.6	Merozoite	Early Schizogony	71.3	2.2	null	null	null	null	null	null	null	null	Hour40	Hour16	0	4	null	null	null	null	null	null	transcription from RNA polymerase II promoter	transcription factor TFIIIB complex	null	null	null	2	1	1		FALSE
translation elongation factor EF-1, subunit alpha, putative	PF11_0245-e1	PF11_0245-e1_330	PF3D7_1123400	PF11_0245	PF3D7_1123400	Pf3D7_11_v3	PF11_0245	Pf3D7_11_v3: 925,728 - 927,524 (+)	protein coding	Day1	Day6	94.8	1.4	22	36	95.4	2.4	Early Trophozoite	Late Schizogony	93.9	2.9	null	null	null	null	null	null	null	null	Hour24	Hour48	0	3.9	null	null	null	null	null	GTP binding, GTPase activity, translation elongation factor activity	translational elongation	eukaryotic translation elongation factor 1 complex	GTP binding, GTPase activity	null	null	12	9	3		FALSE
translation initiation factor E4, putative	PFC0635ce1s1	PFC0635ce1s1_621	PF3D7_0315100	PFC0635c	PF3D7_0315100	Pf3D7_03_v3	MAL3P5.13, PFC0635c	Pf3D7_03_v3: 612,739 - 613,422 (-)	protein coding	Day1	Day8	54.5	1.4	4	30	94.1	3.2	Merozoite	Late Schizogony	94.1	3.5	null	null	null	null	null	null	null	null	Hour0	Hour32	0	2.6	null	null	null	null	null	RNA cap binding, translation initiation factor activity	translational initiation	cytoplasm, eukaryotic translation initiation factor 4F complex	RNA binding, translation initiation factor activity	translational initiation	cytoplasm	2	2	0		FALSE
translation initiation factor-like protein	PF08_0018-s1	PF08_0018-s1_195	PF3D7_0827100	PF08_0018	PF3D7_0827100	Pf3D7_08_v3	PF08_0018	Pf3D7_08_v3: 1,172,394 - 1,176,587 (+)	protein coding	Day1	Day12	67.2	1.7	21	1	89.5	1.6	Late Trophozoite	Merozoite	69.2	1.7	null	null	null	null	null	null	null	null	Hour24	Hour0	0	1.8	null	null	null	null	null	GTP binding, GTPase activity, translation initiation factor activity	translational initiation	mitochondrion	GTP binding, GTPase activity	null	null	0	0	0		FALSE
translation initiation factor-like protein	PF08_0018-s2	PF08_0018-s2_196	PF3D7_0827100	PF08_0018	PF3D7_0827100	Pf3D7_08_v3	PF08_0018	Pf3D7_08_v3: 1,172,394 - 1,176,587 (+)	protein coding	Day1	Day12	67.2	1.7	21	1	89.5	1.6	Late Trophozoite	Merozoite	69.2	1.7	null	null	null	null	null	null	null	null	Hour24	Hour0	0	1.8	null	null	null	null	null	GTP binding, GTPase activity, translation initiation factor activity	translational initiation	mitochondrion	GTP binding, GTPase activity	null	null	0	0	0		FALSE
transmission-blocking target antigen s230 precursor	PFB0405w-s2	PFB0405w-s2_583	PF3D7_0209000	PFB0405w	PF3D7_0209000	Pf3D7_02_v3	PF02_0086, PFB0405w	Pf3D7_02_v3: 370,438 - 379,845 (+)	protein coding	Day6	Day2	63.6	1.6	14	48	27.1	1.3	Merozoite	Early Trophozoite	41.7	1.5	null	null	null	null	null	null	null	null	Hour8	Hour32	0	2.9	null	null	null	null	null	null	pathogenesis	plasma membrane	null	null	null	0	0	0		FALSE
transporter, putative	PFC0875w-e1s1	PFC0875w-e1s1_631	PF3D7_0319700	PFC0875w	PF3D7_0319700	Pf3D7_03_v3	MAL3P7.4, PFC0875w	Pf3D7_03_v3: 820,708 - 830,802 (+)	protein coding	Day1	Day2	49.7	1.3	43	31	94.9	4.5	Early Ring	Early Schizogony	76.7	2.4	null	null	null	null	null	null	null	null	Hour8	Hour32	0	7.4	null	null	null	null	null	ATP binding, ATPase activity	null	null	ATP binding, ATPase activity, nucleoside-triphosphatase activity, nucleotide binding	null	null	10	7	3		FALSE
transporter, putative	PFI0425w_1o2	PFI0425w_1o2_777	PF3D7_0908800	PFI0425w	PF3D7_0908800	Pf3D7_09_v3	PFI0425w	Pf3D7_09_v3: 404,312 - 406,285 (+)	protein coding	Day1	Day12	49.7	1.9	39	1	93	1.8	Early Ring	Late Schizogony	63.7	1.7	null	null	null	null	null	null	null	null	Hour24	Hour0	0	2.9	null	null	null	null	null	binding	transport	mitochondrial inner membrane	null	null	null	8	5	3		FALSE
triose or hexose phosphate / phosphate translocator, putative	PFE0410w_1o1	PFE0410w_1o1_686	PF3D7_0508300	PFE0410w	PF3D7_0508300	Pf3D7_05_v3	MAL5P1.84, PFE0410w	Pf3D7_05_v3: 342,205 - 343,233 (+)	protein coding	Day1	Day12	93.5	6.2	22	1	94.5	4.2	Late Trophozoite	Merozoite	96.2	4.4	null	null	null	null	null	null	null	null	Hour24	Hour8	0	4.3	null	null	null	null	null	glucose 6-phosphate:phosphate antiporter activity, triose-phosphate:phosphate antiporter activity	glucose import	apicoplast, integral to plastid outer membrane, membrane	null	null	membrane	0	0	0		FALSE
triose Pi or hexose Pi: Pi antiporter; transporter	PFL0890c_1o10	PFL0890c_1o10_840	PF3D7_1218400	PFL0890c	PF3D7_1218400	Pf3D7_12_v3	2277.t00178, MAL12P1.178, PFL0890c	Pf3D7_12_v3: 720,886 - 723,448 (-)	protein coding	Day1	Day12	96.6	1.8	39	15	96	3.7	Merozoite	Late Schizogony	98	3.3	null	null	null	null	null	null	null	null	Hour8	Hour16	0	1.9	null	null	null	null	null	triose-phosphate:phosphate antiporter activity	triose phosphate transport	null	null	null	null	5	5	0		FALSE
tRNA delta(2)-isopentenylpyrophosphate transferase, putative	PFL0380c_1o1	PFL0380c_1o1_822	PF3D7_1207600	PFL0380c	PF3D7_1207600	Pf3D7_12_v3	2277.t00077, MAL12P1.76, PFL0380c	Pf3D7_12_v3: 349,479 - 351,284 (-)	protein coding	Day2	Day3	42.8	1.2	22	35	87.7	2.7	Late Ring	Late Schizogony	62.6	2.2	null	null	null	null	null	null	null	null	Hour8	Hour40	0	8.5	null	null	null	null	2.5.1.18 (Glutathione transferase); 2.5.1.8 (Transferred entry: 2.5.1.75)	ATP binding, tRNA dimethylallyltransferase activity	tRNA processing	apicoplast	ATP binding	tRNA processing	null	2	2	0		FALSE
trophozoite antigen r45-like protein,truncated	PFD1180w_2o2	PFD1180w_2o2_669	PF3D7_0424800	PFD1180w	PF3D7_0424800	Pf3D7_04_v3	MAL4P1.231, PFD1180w	Pf3D7_04_v3: 1,123,986 - 1,125,004 (+)	protein coding	Day3	Day8	28.1	2.7	1	28	60.8	2.4	Merozoite	Early Schizogony	58.2	3.7	null	null	null	null	null	null	null	null	Hour0	Hour32	0	76.6	null	null	null	null	null	null	null	null	null	null	null	16	12	4		FALSE
tryptophan/threonine-rich antigen	PF08_0003_2o2	PF08_0003_2o2_192	PF3D7_0830500	PF08_0003	PF3D7_0830500	Pf3D7_08_v3	PF08_0003	Pf3D7_08_v3: 1,296,134 - 1,298,328 (-)	protein coding	Day12	Day8	3.6	1.3	47	28	97.6	34.9	Merozoite	Late Trophozoite	93.2	14	null	null	null	null	null	null	null	null	Hour0	Hour32	0	72.2	null	null	null	null	null	null	null	host cell membrane	null	null	null	19	14	5		FALSE
U5 small nuclear ribonuclear protein, putative	PF10_0041e1s2	PF10_0041e1s2_230	PF3D7_1003800	PF10_0041	PF3D7_1003800	Pf3D7_10_v3	PF10_0041	Pf3D7_10_v3: 172,723 - 176,430 (-)	protein coding	Day1	Day8	77.7	1.9	14	35	90.3	2.5	Early Trophozoite	Late Schizogony	82.2	2.2	null	null	null	null	null	null	null	null	Hour24	Hour48	0	3.5	null	null	null	null	null	GTP binding, GTPase activity	RNA splicing, via transesterification reactions, nuclear mRNA splicing, via spliceosome	null	GTP binding, GTPase activity	null	null	1	1	0		FALSE
u5 small nuclear ribonucleoprotein-specific protein, putative	PFD1060we1s3	PFD1060we1s3_663	PF3D7_0422500	PFD1060w	PF3D7_0422500	Pf3D7_04_v3	MAL4P1.207, PFD1060w	Pf3D7_04_v3: 1,029,329 - 1,037,953 (+)	protein coding	Day1	Day8	45	1.3	16	35	88.5	1.9	Early Ring	Merozoite	81.2	1.9	null	null	null	null	null	null	null	null	Hour8	Hour48	0	3.2	null	null	null	null	3.6.4.13 (RNA helicase)	ATP binding, ATP-dependent RNA helicase activity, nucleic acid binding	RNA splicing, via transesterification reactions	spliceosomal complex	ATP binding, ATP-dependent helicase activity, helicase activity, nucleic acid binding, nucleoside-triphosphatase activity, nucleotide binding	null	null	0	0	0		FALSE
ubiquitin carboxyl-terminal hydrolase, putative	PFE1355ce2s1	PFE1355ce2s1_717	PF3D7_0527200	PFE1355c	PF3D7_0527200	Pf3D7_05_v3	MAL5P1.271, PFE1355c	Pf3D7_05_v3: 1,132,937 - 1,134,854 (-)	protein coding	Day1	Day3	62.6	2	32	9	94.8	2	Early Trophozoite	Merozoite	75.5	2.3	null	null	null	null	null	null	null	null	Hour32	Hour16	0	4.4	null	null	null	null	3.4.19.12 (Ubiquitinyl hydrolase 1)	ubiquitin thiolesterase activity, ubiquitin-specific protease activity	protein deubiquitination, ubiquitin-dependent protein catabolic process	null	protein binding, ubiquitin thiolesterase activity	ubiquitin-dependent protein catabolic process	null	1	0	1		FALSE
Ubiquitin Carboxyl-terminal Hydrolase-like zinc finger protein	PF13_0096_1o1	PF13_0096_1o1_391	PF3D7_1317000	PF13_0096	PF3D7_1317000	Pf3D7_13_v3	PF13_0096	Pf3D7_13_v3: 708,346 - 710,268 (+)	protein coding	Day2	Day6	27.9	1.6	6	44	86.4	1.3	Late Trophozoite	Merozoite	54.5	1.5	null	null	null	null	null	null	null	null	Hour32	Hour16	0	3.3	null	null	null	null	3.1.2.15 (Ubiquitin thiolesterase); 3.4.19.12 (Ubiquitinyl hydrolase 1)	ubiquitin thiolesterase activity, zinc ion binding	ubiquitin-dependent protein catabolic process	null	ubiquitin thiolesterase activity, zinc ion binding	ubiquitin-dependent protein catabolic process	null	0	0	0		FALSE
ubiquitin conjugating enzyme E2, putative	PFL0190w	PFL0190w_817	PF3D7_1203900	PFL0190w	PF3D7_1203900	Pf3D7_12_v3	2277.t00038, MAL12P1.38, PFL0190w	Pf3D7_12_v3: 194,144 - 195,462 (+)	protein coding	Day8	Day2	91.4	3	45	25	99.1	2.2	Merozoite	Early Ring	93.4	3.3	null	null	null	null	null	null	null	null	Hour24	Hour16	0	2.5	null	null	null	null	6.3.2.19 (Ubiquitin--protein ligase)	ATPase activity, ubiquitin-protein ligase activity	ER-associated protein catabolic process, post-translational protein modification, protein modification process, regulation of cell cycle process, regulation of protein metabolic process	cytoplasm, endoplasmic reticulum	acid-amino acid ligase activity	null	null	0	0	0		FALSE
ubiquitin conjugating enzyme, putative	PF13_0301	PF13_0301_422	PF3D7_1356300	PF13_0301	PF3D7_1356300	Pf3D7_13_v3	PF13_0301	Pf3D7_13_v3: 2,231,883 - 2,233,248 (+)	protein coding	Day2	Day12	98.1	2.1	39	15	94.3	8.4	Late Schizogony	Early Ring	96.8	5.6	null	null	null	null	null	null	null	null	Hour40	Hour16	0	41.9	null	null	null	null	6.3.2.19 (Ubiquitin--protein ligase)	ubiquitin-protein ligase activity	post-translational protein modification, regulation of protein metabolic process, ubiquitin-dependent protein catabolic process	null	acid-amino acid ligase activity, protein binding	null	null	0	0	0		FALSE
ubiquitin C-terminal hydrolase, family 1, putative	PF11_0177_1o1	PF11_0177_1o1_317	PF3D7_1117100	PF11_0177	PF3D7_1117100	Pf3D7_11_v3	PF11_0177	Pf3D7_11_v3: 652,579 - 653,976 (+)	protein coding	Day8	Day1	55.2	1.8	32	11	89.2	4	Early Schizogony	Early Ring	69.7	3.2	null	null	null	null	null	null	null	null	Hour32	Hour16	0	12.6	null	null	null	null	3.1.2.15 (Ubiquitin thiolesterase); 3.4.19.12 (Ubiquitinyl hydrolase 1)	ubiquitin thiolesterase activity	protein deneddylation, protein deubiquitination, ubiquitin-dependent protein catabolic process	intracellular	ubiquitin thiolesterase activity	ubiquitin-dependent protein catabolic process	intracellular	1	1	0		FALSE
ubiquitin-like protease 1 homolog, Ulp1 homolog, putative	MAL8P1.157_1o3	MAL8P1.157_1o3_135	PF3D7_0801700	MAL8P1.157	PF3D7_0801700	Pf3D7_08_v3	MAL8P1.157	Pf3D7_08_v3: 112,299 - 117,877 (+)	protein coding	Day6	Day12	24	1.2	24	1	79	2.5	Late Trophozoite	Late Schizogony	29.1	1.6	null	null	null	null	null	null	null	null	Hour24	Hour40	0	3.5	null	null	null	null	3.4.22.68 (Ulp1 peptidase)	cysteine-type peptidase activity	proteolysis	null	cysteine-type peptidase activity	proteolysis	null	6	4	2		FALSE
ubiquitin-protein ligase 1, putative	MAL8P1.23-s8	MAL8P1.23-s8_142	PF3D7_0826100	MAL8P1.23	PF3D7_0826100	Pf3D7_08_v3	MAL8P1.23	Pf3D7_08_v3: 1,113,369 - 1,139,144 (-)	protein coding	Day1	Day8	43.3	1.3	5	35	93.4	2.4	Early Ring	Late Schizogony	71.4	2.1	null	null	null	null	null	null	null	null	Hour8	Hour40	0	3.6	null	null	null	null	6.3.2.19 (Ubiquitin--protein ligase)	ubiquitin-protein ligase activity	protein modification process, ubiquitin-dependent protein catabolic process	intracellular	acid-amino acid ligase activity	protein modification process	intracellular	8	7	1		FALSE
ubiquitin-protein ligase 1, putative	MAL8P1.23-s1	MAL8P1.23-s1_139	PF3D7_0826100	MAL8P1.23	PF3D7_0826100	Pf3D7_08_v3	MAL8P1.23	Pf3D7_08_v3: 1,113,369 - 1,139,144 (-)	protein coding	Day1	Day8	43.3	1.3	5	35	93.4	2.4	Early Ring	Late Schizogony	71.4	2.1	null	null	null	null	null	null	null	null	Hour8	Hour40	0	3.6	null	null	null	null	6.3.2.19 (Ubiquitin--protein ligase)	ubiquitin-protein ligase activity	protein modification process, ubiquitin-dependent protein catabolic process	intracellular	acid-amino acid ligase activity	protein modification process	intracellular	11	9	2		FALSE
ubiquitin-protein ligase 1, putative	MAL8P1.23-s9	MAL8P1.23-s9_143	PF3D7_0826100	MAL8P1.23	PF3D7_0826100	Pf3D7_08_v3	MAL8P1.23	Pf3D7_08_v3: 1,113,369 - 1,139,144 (-)	protein coding	Day1	Day8	43.3	1.3	5	35	93.4	2.4	Early Ring	Late Schizogony	71.4	2.1	null	null	null	null	null	null	null	null	Hour8	Hour40	0	3.6	null	null	null	null	6.3.2.19 (Ubiquitin--protein ligase)	ubiquitin-protein ligase activity	protein modification process, ubiquitin-dependent protein catabolic process	intracellular	acid-amino acid ligase activity	protein modification process	intracellular	7	6	1		FALSE
ubiquitin-protein ligase 1, putative	MAL8P1.23-s3	MAL8P1.23-s3_140	PF3D7_0826100	MAL8P1.23	PF3D7_0826100	Pf3D7_08_v3	MAL8P1.23	Pf3D7_08_v3: 1,113,369 - 1,139,144 (-)	protein coding	Day1	Day8	43.3	1.3	5	35	93.4	2.4	Early Ring	Late Schizogony	71.4	2.1	null	null	null	null	null	null	null	null	Hour8	Hour40	0	3.6	null	null	null	null	6.3.2.19 (Ubiquitin--protein ligase)	ubiquitin-protein ligase activity	protein modification process, ubiquitin-dependent protein catabolic process	intracellular	acid-amino acid ligase activity	protein modification process	intracellular	2	0	2		FALSE
ubiquitin-protein ligase 1, putative	MAL8P1.23-s4	MAL8P1.23-s4_141	PF3D7_0826100	MAL8P1.23	PF3D7_0826100	Pf3D7_08_v3	MAL8P1.23	Pf3D7_08_v3: 1,113,369 - 1,139,144 (-)	protein coding	Day1	Day8	43.3	1.3	5	35	93.4	2.4	Early Ring	Late Schizogony	71.4	2.1	null	null	null	null	null	null	null	null	Hour8	Hour40	0	3.6	null	null	null	null	6.3.2.19 (Ubiquitin--protein ligase)	ubiquitin-protein ligase activity	protein modification process, ubiquitin-dependent protein catabolic process	intracellular	acid-amino acid ligase activity	protein modification process	intracellular	0	0	0		FALSE
ubiquitin-protein ligase E3, putative	PF07_0026_1o1	PF07_0026_1o1_176	PF3D7_0707700	PF07_0026	PF3D7_0707700	Pf3D7_07_v3	PF07_0026	Pf3D7_07_v3: 357,700 - 360,585 (+)	protein coding	Day1	Day12	95	2.3	42	26	84.2	2.6	Early Schizogony	Merozoite	99	6	null	null	null	null	null	null	null	null	Hour8	Hour16	0	1.8	null	null	null	null	6.3.2.19 (Ubiquitin--protein ligase)	ubiquitin-protein ligase activity	protein ubiquitination	ubiquitin ligase complex	protein binding, ubiquitin-protein ligase activity	protein ubiquitination	ubiquitin ligase complex	21	15	6		TRUE
UDP-N-acetylglucosamine pyrophosphorylase, putative	MAL13P1.218-e2	MAL13P1.218-e2_71	PF3D7_1343600	MAL13P1.218	PF3D7_1343600	Pf3D7_13_v3	MAL13P1.218	Pf3D7_13_v3: 1,721,904 - 1,723,685 (-)	protein coding	Day8	Day6	35.2	1.2	26	4	74.2	1.8	Early Trophozoite	Early Ring	55.4	2	null	null	null	null	null	null	null	null	Hour24	Hour16	0	17.9	null	null	null	null	2.7.7.23 (UDP-N-acetylglucosamine diphosphorylase); 2.7.7.9 (UTP--glucose-1-phosphate uridylyltransferase)	UDP-N-acetylglucosamine diphosphorylase activity, nucleotidyltransferase activity	UDP-N-acetylglucosamine metabolic process	null	nucleotidyltransferase activity	metabolic process	null	5	5	0		FALSE
UMP-CMP kinase, putative	PFA0555ce4s1	PFA0555ce4s1_552	PF3D7_0111500	PFA0555c	PF3D7_0111500	Pf3D7_01_v3	MAL1P2.40, PFA0555c	Pf3D7_01_v3: 439,652 - 441,418 (-)	protein coding	Day2	Day12	61.9	2.1	38	11	71.7	2.5	Early Schizogony	Early Ring	79.1	3.5	null	null	null	null	null	null	null	null	Hour40	Hour16	0	51.4	null	null	null	null	2.7.4.14 (UMP/CMP kinase)	ATP binding, uridine kinase activity	nucleobase-containing compound metabolic process, pyrimidine nucleotide biosynthetic process	apicoplast	ATP binding	null	null	1	1	0		FALSE
unknown protein, mb2	PFE0830c-s2	PFE0830c-s2_698	PF3D7_0516600	PFE0830c	PF3D7_0516600	Pf3D7_05_v3	MAL5P1.166, PFE0830c	Pf3D7_05_v3: 686,810 - 691,642 (-)	protein coding	Day1	Day12	50.2	1.4	24	1	90.3	2	Early Trophozoite	Early Ring	54.3	1.7	null	null	null	null	null	null	null	null	Hour32	Hour16	0	3.1	null	null	null	null	null	GTP binding, GTPase activity, RNA binding, translation factor activity, nucleic acid binding	translation	apicoplast, plasma membrane	GTP binding, GTPase activity, RNA binding	null	null	1	1	0		FALSE
vacuolar ATP synthase subunit F, putative	PF11_0412	PF11_0412_359	PF3D7_1140100	PF11_0412	PF3D7_1140100	Pf3D7_11_v3	PF11_0412	Pf3D7_11_v3: 1,598,550 - 1,599,632 (-)	protein coding	Day2	Day12	88.4	2.8	28	7	93.6	2.1	Late Trophozoite	Merozoite	79.6	2.5	null	null	null	null	null	null	null	null	Hour40	Hour16	0	6.9	null	null	null	null	3.6.3.14 (H(+)-transporting two-sector ATPase)	hydrogen ion transporting ATP synthase activity, rotational mechanism, proton-transporting ATPase activity, rotational mechanism	ATP synthesis coupled proton transport, vacuolar acidification	mitochondrial proton-transporting ATP synthase complex, proton-transporting V-type ATPase, V1 domain	null	ATP hydrolysis coupled proton transport	null	0	0	0		FALSE
valine - tRNA ligase, putative	PF14_0589e1s2	PF14_0589e1s2_498	PF3D7_1461900	PF14_0589	PF3D7_1461900	Pf3D7_14_v3	PF14_0589	Pf3D7_14_v3: 2,514,673 - 2,517,945 (+)	protein coding	Day1	Day8	74	2.1	17	36	94	3.5	Early Ring	Late Schizogony	80.9	2.4	null	null	null	null	null	null	null	null	Hour24	Hour40	0	4.5	null	null	null	null	6.1.1.9 (Valine--tRNA ligase)	ATP binding, valine-tRNA ligase activity	translation, valyl-tRNA aminoacylation	cytoplasm	ATP binding, aminoacyl-tRNA ligase activity, nucleotide binding, valine-tRNA ligase activity	tRNA aminoacylation for protein translation, translation, valyl-tRNA aminoacylation	cytoplasm	0	0	0		FALSE
vesicle-associated membrane protein, putative	PF14_0377-e1	PF14_0377-e1_471	PF3D7_1439800	PF14_0377	PF3D7_1439800	Pf3D7_14_v3	PF14_0377	Pf3D7_14_v3: 1,618,819 - 1,619,794 (+)	protein coding	Day1	Day8	66.3	2.3	38	47	86.8	1.4	Early Trophozoite	Merozoite	84.3	3	null	null	null	null	null	null	null	null	Hour32	Hour48	0	2.2	null	null	null	null	null	structural molecule activity	cellular membrane fusion, vesicle-mediated transport	null	structural molecule activity	null	null	6	6	0		FALSE
XPA binding protein 1, putative	PFL0075w_1o1	PFL0075w_1o1_813	PF3D7_1201500	PFL0075w	PF3D7_1201500	Pf3D7_12_v3	2277.t00015, MAL12P1.15, PFL0075w	Pf3D7_12_v3: 98,978 - 100,471 (+)	protein coding	Day6	Day8	82.3	1.2	47	35	86.3	5.5	Early Ring	Early Schizogony	80.6	2.3	null	null	null	null	null	null	null	null	Hour8	Hour48	0	5.9	null	null	null	null	null	ATP binding	null	null	nucleotide binding	null	null	16	12	4		FALSE
zinc finger protein	PF13_0313_1o1	PF13_0313_1o1_423	PF3D7_1358500	PF13_0313	PF3D7_1358500	Pf3D7_13_v3	PF13_0313	Pf3D7_13_v3: 2,318,686 - 2,320,527 (+)	protein coding	Day1	Day8	32.5	1.9	15	36	71.8	3.9	Early Trophozoite	Late Schizogony	50.7	2.2	null	null	null	null	null	null	null	null	Hour24	Hour40	0	6.3	null	null	null	null	null	protein binding, zinc ion binding	null	null	zinc ion binding	null	null	9	6	3		FALSE
[truncated: 35 more columns]

## Sheet: Table Legend
Supplemental Table 2. Malaria antigen probe specific reactivity data for each sample (HIV+ n=18, HIV- n=18). Positive or negative detection of antigen is noted by sample and probe. Sample details for the HIV+ samples including CD4+ T cell count, antiviral regiment, cotrimazole use and viral load are provided.
